# Supplementary material for: A tissue-bioengineering strategy for modeling rare human kidney diseases in vivo
Source: Nat Commun. 2021 Nov 11;12:6496. doi: 10.1038/s41467-021-26596-y (PMC8586030; doi:10.1038/s41467-021-26596-y)
Supplement: Supplementary file 4 — Source Data [file 41467_2021_26596_MOESM4_ESM.xlsx]

## Sheet: Figure 1
Figure 1
Panel d
SIX2
		TSC2+/+			TSC2+/-			TSC2-/-
Day 0	0.32	0.45	0.21	1.72	2.67	2.12	1.03	1.16	2.35
Day 3	6.3	3.53	7.76	4.34	8.87	3.14	6.67	5.43	7.98
Day 6	303.4	337.82	486.34	238.76	364.38	451.02	256.81	192.54	306.65
Day 9	531.88	668.26	786.93	695.39	554.77	387.64	478.31	537.02	584.88
SALL1
		TSC2+/+			TSC2+/-			TSC2-/-
Day 0	0.12	0.25	0.36	0.98	0.47	0.88	0.32	0.67	0.72
Day 3	164.6	181.2	119.46	149.65	147.83	107.92	124.24	58.12	123.22
Day 6	489.2	563.82	408.59	402.43	477.74	440.9	377.28	404.65	428.64
Day 9	602.42	705.83	510.16	612.39	594.77	467.64	548.31	567.02	384.88
Panel f
		TSC2+/+			TSC2+/-			TSC2-/-
PAX8	122.56	96.68	134.92	86.74	103.24	127.66	87.95	134.27	96.43
LHX1	214.75	187.43	286.78	176.31	213.87	199.56	160.17	215.78	186.36
HNF1B	68.32	84.58	119.96	121.62	72.16	97.2	93.46	103.24	73.89
WT1	327.03	286.93	228.4	248.91	266.57	302.49	221.68	263.29	267.86
Panel g
		TSC2+/+			TSC2+/-			TSC2-/-
MITF	3.98968	4.78725	4.06352	4.75134	4.82473	4.3133	86.7611	125.636	76.6321
Panel i bar graph
TSC2-/- iPSC-derived cell cultures
	Average number of PMEL+ cells for each experiment
Day 9	0
	0
	0
	0
Day 14	6
	5
	9
	5
Day 21	26
	13
	17
	27

## Sheet: Figure 2
Figure 2
Panel a
PMEL+ area
	TSC2+/+	TSC2+/-	TSC2-/-
Average area values	0.3	2.87	4.3
	1.45	0.92	8.4
	0.93	1.4	5.1
	1.3	1.72	7.8
Panel c
ACTA2+ area
	TSC2+/+	TSC2+/-	TSC2-/-
Average area values	5.8	4.3	27.6
	2.2	3.7	19.6
	3.5	3.9	22.4
	1.65	2.9	17.3
Panel e
	TSC2+/+	TSC2+/-	TSC2-/-
% ACTA2+ cells	2.3	3.4	29.4
	3.8	3.01	33.8
	3.5	4.1	31.2
	4.3	5.7	35.5
% PMEL+ cells	0.31	0.2	26.5
	1.1	1.7	23.1
	0.97	0.11	27.3
	0.6	0.12	19.3
Panel f
TSC2-/- organoids
	mRNA expression levels of target gene/ACTB
		ACTA2+ PMEL- cells			ACTA2+ PMEL+ cells
PMEL	0.533926	0.661756	1.17071	29.8326	18.0595	27.9458
MLANA	0.401249	1.04141	0.612385	34.9337	32.5661	28.724
GPNMB	0.98428	1.18138	1.04519	19.3996	12.2711	29.9825
CTSK	1.08315	1.13806	1.29713	8.90906	5.22159	7.3482
ACTA2	31.1234	25.1941	30.3467	21.1957	29.0433	19.9461

## Sheet: Figure 3
Figure 3
Panel f
ACTA2 FPKM						PMEL FPKM						MLANA FPKM						TFE3 FPKM						GPNMB FPKM						FIGF FPKM						CTSK FPKM
TSC2 +/+ (n=3)	TSC2 +/- (n=3)	TSC2 -/- (n=3)	kidney AML (n=28)	Normal kidney (n=8)		TSC2 +/+ (n=3)	TSC2 +/- (n=3)	TSC2 -/- (n=3)	kidney AML (n=28)	Normal kidney (n=8)		TSC2 +/+ (n=3)	TSC2 +/- (n=3)	TSC2 -/- (n=3)	kidney AML (n=28)	Normal kidney (n=8)		TSC2 +/+ (n=3)	TSC2 +/- (n=3)	TSC2 -/- (n=3)	kidney AML (n=28)	Normal kidney (n=8)		TSC2 +/+ (n=3)	TSC2 +/- (n=3)	TSC2 -/- (n=3)	kidney AML (n=28)	Normal kidney (n=8)		TSC2 +/+ (n=3)	TSC2 +/- (n=3)	TSC2 -/- (n=3)	kidney AML (n=28)	Normal kidney (n=8)		TSC2 +/+ (n=3)	TSC2 +/- (n=3)	TSC2 -/- (n=3)	kidney AML (n=28)	Normal kidney (n=8)
270.021	264.041	2740.48	6303.88	44.6048		4.72545	3.21564	318	161.21	2.00574		1.77546	1.38387	205.808	50.2772	0.619916		11.1032	10.85	21.0725	17.8955	10.2175		7.26499	6.98743	250.073	414.012	21.4187		0.130046	0.155346	1.27208	15.342	0.453022		9.57811	10.5415	120.886	1191.05	4.44074
248.532	278.6	3277.9	5746.25	62.9199		2.32048	2.92984	252	209.853	0.52973		1.23163	0.841437	110.705	221.567	0.02947		10.7655	13.0243	21.714	12.5585	13.4312		7.28671	6.83324	245.213	418.026	53.8818		0.0994635	0.0613503	1.42974	26.6524	0.705279		8.42926	9.12953	101.824	2775.66	3.60414
265.933	246.687	1698.44	4124.52	98.7237		4.20434	3.17082	316.393	115.672	0.489122		1.4667	1.35289	190.516	104.264	0		11.2426	9.8364	19.6747	17.9656	12.3331		6.26716	8.42003	237.054	698.546	33.5391		0.037863	0.0667787	1.61718	54.349	1.79499		8.66313	9.10028	194.844	2656.25	40.2833
			3388.52	41.9073					1266.69	1.99426					185.403	0.818216					16.1443	16.35					679.46	21.8017					115.695	0.0758762					2263.33	4.7586
			2529.08	47.947					550.588	1.66778					249.613	0.633647					15.4831	15.7416					477.766	21.118					70.8221	0.379247					2936.72	8.31182
			250.803	28.8865					148.863	2.45643					253.443	0.356872					24.5428	9.80455					362.425	27.0608					122.059	0.196892					581.242	2.58772
			711.768	22.8628					437.089	3.78531					12.5573	3.95634					22.3845	11.0605					649.918	20.8548					3.61034	0					1962.2	2.57764
			816.609	89.7534					499.488	2.85189					419.337	0.283955					21.5387	7.77413					572.204	30.5495					45.399	1.06577					918.002	11.1261
			2126.09						1982.91						264.423						23.881						683.94						25.104						1186.05
			737.187						642.261						268.221						21.1112						775.441						39.6185						1305.9
			545.926						392.612						315.323						19.8858						452.233						40.4629						941.325
			5098.6						1233.11						190.759						19.3998						608.227						50.4079						3042.26
			921.711						2245.06						628.328						19.9114						1721.66						0.424804						3694.84
			2930.05						774.403						1.75835						17.5013						998.89						129.028						5331.34
			75.043						1.97407						0.677223						5.83822						229.784						2.51e-08						1648.77
			1278.51						497.259						137.516						10.6282						315.91						37.3094						637.332
			3959.83						73.4179						203.288						10.4846						677.322						96.5085						4884
			2408.58						789.506						361.971						14.1941						1107.49						85.2138						5049.87
			875.159						84.0727						457.776						10.0569						908.462						22.0979						1552.99
			992.62						1942.43						447.708						20.3798						1287.39						60.9338						3876.74
			553.876						639.583						561.634						12.0151						922.279						537.998						7254.94
			1301.7						483.589						233.521						16.9212						1207.17						59.7609						2534.24
			59.2823						37.8588						20.3115						13.2123						1354.41						104.565						261.463
			4789.1						69.6114						196.947						14.6675						708.477						120.931						1774.53
			2300.98						487.304						188.02						14.0963						241.86						46.9578						810.899
			6815.87						1054.03						2.67424						17.5183						931.009						212.421						4422.71
			6163.86						80.5577						56.2421						14.9385						487.034						96.6103						1994.54
			3892.46						1214.04						11.2181						12.5481						582.662						247.064						3195.07
Panel c
List of 300 most variable genes
					FPKM values								Panel g
Gene_ID		TSC2+/+			TSC2+/-			TSC2-/-					ENO2 FPKM
CTC-454I21.3	3.42e-242	0.126533	0	1.85e-242	4.94e-257	1.56e-194	4.55728e-317	2.47e-141	0				TSC2 +/+ (n=3)	TSC2 +/- (n=3)	TSC2 -/- (n=3)
RP11-1021N1.1	0.157546	9.62e-34	5.69e-180	5.64e-223	0	0	0.144857	0	0				10.3135	8.56122	110.539
XXcos-LUCA11.5	0	4.99e-165	0.3872	2.2e-250	0	3.08e-210	0	6.35e-111	0.270273				9.81417	9.83224	108.908
AP000721.4	0	0.0846948	1.18e-188	2.62e-181	0.0601621	2.9e-247	7.02e-67	2.06e-230	4.81e-166				10.1154	9.08916	103.448
AP002884.3	2.54e-236	8.56e-194	6.42e-208	3.94e-237	3.08e-78	4.05e-263	3e-188	1.67e-19	3.13e-180
GRIK1-AS2	2.4e-101	0.0843639	5.38e-170	2.73e-113	3.84e-138	0.050381	1.66198e-310	9.70773e-315	2.25e-308
RP11-318A15.7	2.73e-92	5.2e-76	9.15e-245	1.75e-260	3.12e-176	9.96e-65	2.47e-270	9.8e-166	5.71e-65
CTB-96E2.2	3.7e-189	2e-196	7.95e-226	1.71e-199	1.38e-199	4.14e-227	2.16e-100	7.34e-102	7.16e-185				Panel h
XXbac-BPG181M17.5	1.4e-131	2.62e-193	1.4e-268	1.14e-144	3e-53	0	2.71e-136	4.76e-247	2.21e-70				ENO2 concentration (pg/mL) in TSC2+/+ and TSC2-/- organoid extracts
L34079.2	2.89e-89	6.69e-118	1.54e-106	3.93e-232	8.05e-217	5.11e-133	1.55e-41	4.29e-145	1.05e-124							TSC2+/+			TSC2-/-
INS-IGF2	4.68e-33	2.74e-52	8.95e-61	2.42e-100	3.07e-118	2.63e-18	1.87e-116	2.52e-115	9.71e-163					345.67	174.43	210.5	134.62	10356.5	7921.78	12649.5	6745.02
CTD-2207O23.12	1.32e-107	2.84e-78	1.73e-57	2.34e-92	3.34e-93	5.16e-74	0.334697	1.09e-60	4.09e-42
RP11-47I22.4	0.0356605	1.13e-73	8.34e-116	5.95e-87	0.0481307	1.06e-89	4.92e-85	0.0565116	0.0563285
ATP6C	3.44e-61	0.158753	0	7.45e-118	3.62e-50	9.56e-47	1.33e-83	9.84e-128	0.442679
RP13-672B3.2	8.32e-132	2.31e-87	1.92e-86	4.71e-29	1.15e-77	1.58e-184	2.01e-82	3.36e-105	3.35e-110				Panel i
AC004076.9	5.27e-48	0.0656018	3.3e-67	2.58e-65	0.122449	1.23e-70	0.123252	8.48e-56	8.17e-90
CTD-2410N18.5	4.6e-146	0.111152	1.52e-164	7.19e-261	2.24e-55	7.86e-90	0.266836	0.378229	0.149806				Enolase activity (U/mL) in TSC2+/+ and TSC2-/- organoid extracts
CTD-2370N5.3	5.04e-28	1.61e-80	6.01e-84	7.68e-51	1.12e-41	5.87e-37	0	0	0							TSC2+/+			TSC2-/-
AC011530.4	9.27e-141	2.16e-133	1.14e-101	1.52e-134	9.73e-154	3.66e-211	0	0	0					1207.54	1611.87	947.35	1098.73	3239.66	2875.42	3481.53	1958.03
UGT1A4	2.54e-43	2.19e-81	0.0164735	1.98e-58	2.21e-33	9.82e-16	2.14e-96	2.93e-51	1.56e-62
TM4SF2	0.0944117	1.37e-74	7.23e-40	3.87e-54	1.88e-31	1.08e-118	4.63e-43	1.62e-73	1.24e-49
UGT1A5	5.81e-42	1.38e-78	8.4e-27	5.77e-55	0.0236392	2.96e-15	1.53e-93	3.59e-49	1.12e-59
RP11-618P17.4	8.94e-39	0.0585684	2.05e-94	5.96e-53	9.56e-47	4.81e-59	9.25e-48	0.183625	1.53e-56
CTC-273B12.7	3.13e-101	1.23e-81	6.19e-39	3.77e-81	2.63e-140	1.06754e-315	1.73e-176	2.52e-39	1.5e-103
AC010646.3	0.0429773	4.06e-39	1.12e-42	3.89e-265	2.13e-27	8.22e-186	4.67e-139	7.71e-247	0.0730595
RP11-1012A1.4	1.46e-126	1.69e-193	1.71e-88	4.73e-110	2.28e-118	1.03e-158	2.82e-232	1.35e-104	8.49e-192
AC003006.7	0.107222	8.53e-36	1.17e-108	2.07e-38	3.35e-34	5.64e-67	0.248542	1.32e-77	7.77e-70
UGT1A10	6.06e-44	1.14e-82	5.41e-28	5.12e-60	6.25e-34	5.92e-16	1.05e-97	3.25e-52	7.71e-64
CTC-512J12.6	2.98e-116	6.3e-151	7.02e-67	1.08e-143	0	4.17e-70	5.67e-96	1.91e-60	1.19e-67
CEA	1.06e-13	0.0240671	0.0239056	0	0.151465	4.56e-36	0	0	0
UGT1A7	1.41e-41	8.51e-78	1.43e-26	5.5e-54	7.56e-32	4.05e-15	9.83e-93	1.4e-48	7.18e-59
AC005606.1	7.36e-44	3.41e-72	9.47e-170	3.01e-28	1.93e-15	4.37e-66	2.76e-11	3.97e-87	6.79e-35
RP11-831H9.11	2.48e-34	8.93e-41	1.49e-18	0.313525	2.69e-37	2.06e-25	1.41e-32	8.49e-121	1.11e-22
RP11-599B13.6	8.27e-58	5.12e-29	6.39e-28	1.36e-59	1.88e-86	1.43e-93	2.3e-36	6.87e-70	4.29e-31
UGT1A3	1.45e-42	0.00118363	3.64e-27	0.00191223	1.02e-32	1.81e-15	8.25e-95	4.23e-50	6.01e-61
AF196779.12	1.01e-19	0.0370651	1.68e-35	4.13e-30	7.71e-39	1.4e-16	2.77e-25	3.1e-75	5.61e-42
RP11-101E3.5	8.93e-48	1.84e-52	3.96e-146	4.7e-67	6.84e-55	7.14e-81	8.31e-53	4.12e-55	3.25e-27
RP11-404P21.8	4.19e-21	1.69e-29	3.06e-32	8.52e-34	1.36e-46	0.149069	0.10314	3.88e-28	0.392392
RP11-155D18.14	2.84e-22	2.49e-43	1.24e-27	1.65e-47	7.28e-66	3.16e-48	2.45e-103	3.83e-58	1.08e-169
RP11-295P9.3	0.089031	7.33e-52	1.45e-44	0.121513	0.0885547	0.0979043	2.7e-27	2.6e-36	2.65e-66
AC003002.6	5.11e-18	7.95e-187	6.01e-06	5.47e-06	2.07e-36	2.47e-32	0.351512	3.2e-55	1e-26
UGT1A9	3.43e-44	3.52e-83	3.84e-28	1.2e-60	3.78e-34	4.84e-16	0.000216331	0.000228483	0.000214158
RP11-426L16.10	1.83e-32	1.07e-09	2.78e-31	8.76e-70	1.19e-25	4.62e-09	2.73e-27	4.6e-31	3.78e-34
RP11-944L7.5	1.1e-54	6.22e-49	1.24e-63	2.68e-33	2.26e-35	8.08e-154	0	1.74e-87	1.6e-44
AC006486.9	1.97e-19	9.35e-24	5.81e-16	2.19e-17	4.52e-21	1.91e-18	8.37e-41	3.43e-23	0.357952
CTB-60B18.6	2.46e-65	7.54e-83	1.41e-19	8.68e-15	4.37e-05	0.0555142	0.0205182	0	0
CTD-2132N18.3	1.01e-31	2.83e-10	1.35e-23	2.76e-19	4.63e-19	6.4e-11	0.110872	2.96e-57	1.22e-22
RP11-152F13.10	7.67e-13	3.42e-39	0.000649856	1.39e-06	1.87e-20	3.99e-24	1e-18	1.04e-25	9e-43
RP11-108K14.8	0.114611	0.0413692	1.61e-67	6.72e-17	0.0572612	1.27e-68	0.0886903	1.31e-70	2.82e-73
RP11-20I23.1	1.52e-21	2.99e-16	1.32e-119	0.04924	1.73e-21	2.06e-16	0.10155	0.048411	0.276911
CTD-2192J16.24	3.02e-16	3.25e-42	1.75e-38	1.83e-24	2.1e-60	2.23e-16	6.68e-31	8.45e-53	1.02e-22
ABHD14A-ACY1	0.049064	0.151075	4.89e-31	0.105013	1.39e-17	1.09e-20	3.45e-40	3.95e-16	0.144689
AC073610.5	7.22e-68	6.49e-16	6.1e-23	2.09e-24	2.01e-58	3.08e-35	3.89e-10	7.99e-10	1.62e-35
AC002310.13	2.12e-31	5.96e-34	4.68e-20	3.59e-17	1.22e-17	2.18e-35	5.88e-24	1.45e-85	7.59e-38
RP11-385D13.1	0.0135412	0.0062915	0.0177951	0.0293059	8.19e-83	5.38e-51	2.14e-15	7.32e-26	3.28e-30
RP11-77K12.1	1.03e-13	8.52e-44	1.35309	2.14e-41	7.99e-127	9.03e-23	0.43415	0.295545	0.107551
RP11-603J24.9	2.44e-30	2.67e-18	3.11e-31	8.63e-89	5.01e-28	4.12e-27	2.13e-36	5.8e-29	1e-54
LUZP6	1.63e-30	1.45e-14	9.56e-20	0	1.31e-16	1.37e-28	1.85e-29	2.3e-26	1.76e-25
LST3	3.56e-50	1.04e-12	2.96e-08	6.62e-17	8.7e-15	1.09e-19	0	0	0
RP11-196G11.1	5.48e-13	4.81e-11	9.17e-13	0.145546	0.0897827	1.44e-15	0.112653	3.4e-16	2.5e-17
RP11-343C2.9	0.45101	3.24e-42	1.14e-23	7.25e-12	7.02e-06	0.252609	0.37303	4.28e-11	6.63e-12
ASB3	1.79e-10	1.68e-09	4.93e-10	1.34e-11	0.0627564	2.4e-11	5e-11	5.77e-10	7.18e-13
CTD-2545M3.6	2.72e-22	2.52e-34	2.37e-27	7.07e-24	1.61e-25	5.1e-30	4.19e-107	8.02e-93	4.77e-110
RP11-96O20.4	0.176181	5.35e-10	1.55e-15	2.22e-09	0.216062	5.24e-05	3.88e-08	8.84e-33	5.34e-09
RP1-66C13.4	2.87e-10	0.146543	5.24e-10	0.101416	3.2e-20	6.1e-15	0.160124	0.0978759	4.84e-09
RNF103-CHMP3	4.68e-22	2.61e-13	5.92e-08	1.29e-17	1.14e-09	3.12e-25	5.36e-17	2.2e-14	2e-15
CTD-2510F5.6	3.1e-45	7.91e-38	6.66e-67	1.98e-40	2.17e-57	3.59e-50	1.05e-42	7.94e-44	5.86e-47
CTC-429P9.4	2.97e-23	0	1.3e-18	1.07e-22	2.84e-27	1.41e-16	2.76e-15	2.08e-13	1.66e-19
RP4-576H24.4	0.330592	0.114584	0.125769	4.89e-07	4.48e-18	0.110336	0	3.56e-27	1.07e-79
AL021546.6	5.28e-07	6.96e-07	8.41e-07	0.234388	6.22e-07	5.62e-07	0.130227	0.430778	6.43e-07
GJA9	1.09e-07	8.5e-09	2.63e-08	0.0184333	1.24e-08	2.82e-08	4.68e-08	2.6e-08	4.64e-08
APOC4-APOC2	4.26e-07	1.93e-15	5.48e-40	2.62e-12	7.79e-07	1.54e-06	0	2.81e-07	0
CTB-54O9.9	0.140962	1.56e-06	0.19003	1.71e-16	0.417117	0.0955966	0	8.53e-71	7.24e-35
AC068987.1	5.67e-05	9.07e-21	0.121418	6.06e-09	9.46e-10	0.039356	0.000132468	3.33e-08	4.62e-07
CTD-3214H19.16	2.38e-06	1.61e-06	4.55e-17	7.13e-13	0.150715	5.79e-07	3.2e-08	2.94e-11	2.44e-06
RP4-583P15.14	0.732069	9.27e-08	8.82e-06	1.91e-05	5.51e-06	4.27e-06	0	0.491911	0
CTC-432M15.3	1.89e-11	9.35e-16	2.83e-27	2.73e-06	6.41e-07	2.73e-15	5.1e-09	3.19e-08	4.87e-14
SMIM3	0.0371655	1.54e-06	0.230286	2.17e-06	2.34e-06	0.0536461	1.9e-06	0.0549198	2.38e-06
C1ORF220	5.74e-06	0.0520482	2.15e-06	1.14e-06	0.000821113	1.31e-06	3.71e-06	0.224596	0.164841
AP000350.10	7.82e-06	0.0827998	1.5e-06	2.64e-06	0.139007	1.31e-06	0.226753	5.27e-06	0.293045
XXbac-BPG32J3.20	0.0733966	0.0373592	0.038358	1.54e-06	1.92e-06	2.21e-06	1.71e-07	4.92e-08	0.0484465
HIST1H2AD	2.27e-61	3.13e-05	0.0350242	0.650275	0.0915302	7.79e-07	0	0.159608	0
RP11-162P23.2	2.35e-09	6.74e-09	1.09e-08	6.93e-12	3.16e-06	1.23e-12	5.65e-15	1.83e-11	2.13e-10
C5orf20	3.27e-06	7.12e-07	1.11e-06	0.0386628	3.51e-06	2.83e-07	6.79e-07	0.00535609	0.0356094
AL583828.1	8.67e-12	1.19e-10	1.02e-06	1.31e-05	7.69e-06	0.09959	0.0196601	3.99e-05	0.0994244
RP11-766F14.2	0.00137441	0.00738681	0.00168449	0	0.00183174	0	1.46906	1.68457	1.581
RP11-298I3.5	2.23132	1.68207	6.94e-06	1.29933	1.17821	0.00268269	2.03e-05	5.32e-10	5.22e-10
TNFSF12-TNFSF13	1.99e-05	0.312914	0.0810933	0.00043654	0.280804	0.0270031	1.39e-07	0.000155049	0.000344926
NHLRC1	0.311784	0.384765	0.268998	0.3153	0.251939	0.210806	91.6735	149.605	193.396
PPP1R17	0.0743985	0.139081	0.109952	0.123759	0.108518	0.108038	49.7183	51.9095	46.575
HSPB3	0.0275846	0	0	0	0	0.0419307	10.8215	9.77448	9.68591
MAL	0.164076	0.100941	0.19664	0.142074	0.0868118	0.0488567	57.9796	52.838	55.2283
LRRC53	0.00376179	0.0246759	0	0	0.00501909	0	1.70392	1.67348	1.65272
LMOD3	0.0139237	0.00764572	0.00855012	0.0707655	0.0185616	0.0153063	4.58229	5.05894	4.92706
CCL28	0	0	0	0.0158153	0.0189371	0	3.22887	3.82199	3.80699
MYBPH	0.140945	0.152942	0.0655179	0.076824	0.11781	0.0770912	29.635	28.5985	25.303
TNNC2	0.216513	0.177626	0.198361	0.14036	0.250741	0.284213	49.3493	51.2205	46.2127
MYOT	0	0.0244662	0.0161508	0.0164051	0.0138419	0.0329569	4.5409	4.94177	4.68332
CASQ2	0.0449544	0.0546625	0.0346585	0.0406085	0.0600327	0.00814004	10.3282	10.3414	8.73066
BARHL1	0	0	0	0	0.00871655	0.0215833	1.41457	1.64053	1.56798
LHX1	0.0175279	0.0113351	0.00431043	0.0050479	0	0.0202211	3.14662	2.9904	2.89883
MYL1	0.19203	0.187368	0.556703	0.749758	0.365936	0.430456	95.7549	95.5911	92.9431
TMEM8C	0.0247957	0.0274672	0	0	0.0334102	0	4.08828	4.15864	5.31712
NHLH2	0.0502713	0.0274827	0.0829458	0.130738	0.0934018	0.104843	16.1828	18.0741	18.0478
PAX7	0.0230572	0.0294238	0.0566203	0.0257805	0.0259835	0.0258091	5.09458	4.92765	4.59543
SLC6A5	0.00594087	0.00426053	0.0194344	0.00568784	0.00791992	0.0056929	1.31576	1.13717	1.2186
SMYD1	0.00972778	0.0375973	0	0.028444	0.012976	0.00467341	4.28129	4.34093	4.39593
WNT1	0.384935	0.0971362	0.166704	0.239256	0.198555	0.153139	25.1632	34.9601	44.5441
POU4F1	0.0761379	0.119624	0.0935709	0.0410893	0.139642	0.141719	19.7412	20.882	19.4203
CHRNG	0	0.0255466	0.016769	0.00982514	0	0.0241047	3.70948	3.24835	3.17413
SLC17A6	0.0697235	0.0870328	0.0361064	0.0581426	0.0685435	0.0582311	9.38537	9.94129	9.40265
CACNA1S	0.00471453	0.00507401	0.00868074	0.00677509	0.00942984	0	1.2018	1.18089	1.06871
C5orf63	0.00249461	0.00268528	0.0514119	0.0179288	0.00665284	0	2.42862	2.6572	1.92197
WNT7A	0.00716007	0.0115769	0.00440247	0.0103116	0.00955237	0	1.23079	1.46274	1.32063
NEUROD4	0.0623164	0.0632275	0.0631171	0.0686388	0.0635782	0.084607	8.8043	9.06015	8.89857
SYNPO2L	0.0175278	0.0264484	0.0301728	0.040383	0.0187066	0.0101103	3.90354	4.01808	3.58917
PCDHGA6	0.0552997	0.0133869	0.0708762	0.0797209	0.0593226	0.0264807	9.30269	8.93275	8.52149
CHRND	0.0561765	0.1281	0.0272281	0.0252225	0.0567517	0	7.54735	6.66652	6.86341
MLANA	1.77546	1.23163	1.4667	1.38387	0.841437	1.35289	205.808	110.705	190.516
RAPSN	0.0237839	0.0129544	0.029622	0	0.045991	0.0141068	3.65633	4.04725	2.79804
ZBED6CL	0.015579	0	0.00640168	0.00749994	0.00693327	0.022547	2.0826	1.83365	1.48811
CNTN2	0.193706	0.245174	0.241736	0.275594	0.217073	0.194546	29.6354	28.2696	27.4104
PPAN-P2RY11	0.0211237	0.000311997	0.00038387	0.000456147	0.022489	0.0634898	2.06e-22	5.31e-49	4.71e-08
CCDC140	0	0.0102786	0.0469752	0	0	0	0.981314	1.21211	1.24523
DCT	0.100502	0.103104	0.127366	0.126546	0.111805	0.14044	13.5646	14.3469	12.9732
TRIM63	0.0270456	0.078281	0.0670721	0.0131084	0.0602891	0.013155	6.73757	6.51845	6.23131
NEUROG1	0.049043	0.0213142	0.0608866	0.0285642	0.091867	0.0573492	5.98866	5.98349	5.6413
UNC45B	0.0354924	0.013176	0.00708689	0.00855738	0.031555	0.021708	3.05526	3.24995	2.56759
TRIM72	0	0.00777638	0.0266391	0	0	0	0.638719	0.751931	0.689278
KLHL41	0.579523	0.534088	0.50894	0.509432	0.568326	0.62892	50.5208	52.2154	52.6603
NCAN	0.0661828	0.0793806	0.111002	0.111014	0.0852977	0.129307	10.477	9.74472	9.42165
PCDHA2	0.0780881	0.0551733	0.0171681	0.0410361	0.0659301	0.0333333	5.68584	5.81783	5.86631
FLJ00388	5.16e-07	6.8e-05	0	9.71e-07	4.22e-07	1.85e-07	2.07e-07	1.33e-06	2.01e-06
NHLH1	0.212104	0.159239	0.203584	0.195952	0.220326	0.153716	18.7713	18.8853	17.2591
TRIM54	0	0	0.00985939	0.0115587	0.0106464	0	0.800604	0.882939	0.907493
PRDM12	0.073495	0.0529854	0.0378042	0.0442996	0.0081806	0.0444082	4.41134	4.41999	3.88792
SCRT2	0.0367467	0.0308274	0.0301487	0.0470823	0.0544844	0.0530565	4.37496	4.34846	3.95545
RFX4	0.33401	0.240926	0.175748	0.246019	0.142868	0.264253	22.458	19.7517	20.0541
C1orf105	0	0.0969874	0.0277925	0.0653843	0.0295595	0.0329754	4.60894	4.90624	4.91275
OTP	0.0913904	0.0814195	0.0684494	0.074443	0.0583229	0.0516218	6.10888	5.87976	5.7522
ACTA1	0.180772	0.301516	0.261925	0.245677	0.326408	0.319875	23.0908	23.5828	21.9608
PMEL	4.72545	2.32048	4.20434	3.21564	2.92984	3.17082	318	252	316.393
FRG1B	0.261899	0.411189	0.15305	0.318278	0.351882	0.362445	23.2548	26.9686	23.2659
IL36RN	0	0.00607169	0	0.00812098	0.00750226	0.00813911	0.0941762	0.27822	0.814763
MYPN	0.00994705	0.0168072	0.0180115	0.00675374	0.0124857	0.00715608	1.07579	1.17492	1.03524
ARPP21	0.128144	0.169999	0.163213	0.186061	0.0701303	0.129456	10.0817	12.0782	10.9062
CAV3	0	0	0.0512503	0.0340587	0.0550052	0	3.06539	3.76252	2.6974
SOX10	1.96973	1.3812	1.49222	1.33232	1.68182	1.32392	93.6297	112.478	106.487
ERVV-2	0.0187571	0	0	0	0.00835177	0.00453471	0.50188	0.539389	0.502041
RHBDL3	0.181372	0.242396	0.233058	0.263872	0.272199	0.25472	16.5267	16.2811	15.8653
POU3F2	0.159409	0.198549	0.139391	0.183646	0.155955	0.199243	11.6537	12.2322	12.2056
ERVV-1	0.00699505	0	0	0	0.0186941	0.00508146	0.425263	0.466809	0.366522
TMPRSS7	0	0.00714256	0	0	0.00881878	0.0166883	0.431753	0.55135	0.550188
VSX2	0.00495633	0	0	0	0.00661656	0.00716952	0.277352	0.403596	0.444043
CHRNA9	0.00673647	0	0.00832401	0	0.0180009	0	0.44011	0.500272	0.50677
TRIM55	0.0401715	0.053504	0.069325	0.0232253	0.0434611	0.0642416	3.77793	3.76394	3.60107
NEUROG3	0.159104	0.120051	0.0610053	0.161081	0.131152	0.125888	9.08503	6.8856	10.9149
SOX3	0.0224775	0.0324664	0.0741514	0.032595	0.0500706	0.0653838	3.79529	3.43672	4.04135
ASB5	0.0244588	0.0181464	0.0301369	0	0.0195899	0.0141498	1.38119	1.64464	1.07748
AMIGO3	0.227768	0.000380477	0.00217332	1.29794	0.0157002	0.00528053	0.412498	0.000984736	0.591644
APOBEC2	0.0922754	0.100977	0.038516	0.113086	0.123786	0.136523	7.09241	6.83353	6.23315
CHRNA1	0.150587	0.239453	0.205503	0.195026	0.126597	0.286087	12.8245	12.7447	12.2773
TMEM189-UBE2V1	3.78e-06	0.0027919	5.77e-10	5.11e-07	0.0940453	1.32e-07	0.0967167	0.0982244	0.201389
SLC30A8	0.0357241	0.0366104	0.0592747	0.0365234	0.0723393	0.026353	2.91799	3.09927	3.22531
FAM181A	0.0716991	0.0525401	0.0403904	0.0718725	0.0453782	0.177166	3.61915	4.19719	3.19332
PAX3	0.139775	0.155873	0.151856	0.184984	0.188157	0.0831994	10.068	9.27135	9.04207
NMRK2	0.0644697	0.0250425	0.0287114	0	0.0212409	0.0340832	2.0066	1.50225	1.58866
GABRG2	0.0457587	0.0821426	0.0555877	0.0347022	0.0600206	0.119295	4.24776	4.02871	4.01406
SKOR2	0.00987275	0	0	0.0325282	0	0	0.295086	0.339402	0.680179
SLIT1	0.657143	0.447437	0.594371	0.586832	0.285439	0.719768	33.765	32.0408	31.0231
LMOD2	0.00650887	0	0.0241199	0	0.00869545	0.0313698	1.07955	1.31166	1.0939
PCDHA3	0.0375977	0.0157123	0.0114097	3.54e-95	0.018778	0.0213527	1.06668	1.04547	0.896364
NAP1L6	0.0228585	0	0.00942787	0.0110517	0	0	0.498803	0.497808	0.529378
PAX2	0.0704246	0.0269033	0.0676065	0.0910748	0.0550509	0.024028	3.33858	3.65766	2.60115
LBX1	0.058478	0.0475007	0.0632822	0.0423862	0.107459	0.0106273	2.89782	2.94058	2.8505
TLX3	0.11064	0.108364	0.165149	0.145314	0.13331	0.0648652	7.81126	6.36617	5.40981
SVOP	0.0917354	0.107229	2.01048	0	0	0	6.27482	4.33731	2.95922
GRIN2C	0.00507947	0.00548568	0.0124749	0.00973942	0.0338204	0.00975296	0.528926	0.587809	0.495787
SGCA	0.0344555	0	0.246305	0	0.0431891	0.0679065	2.94581	3.16705	2.60072
NEUROG2	0.100495	0.108756	0.157283	0.135823	0.0805601	0.116731	5.82098	5.64495	5.53363
DKK1	1.1832	1.23578	0.915422	0.969952	1.2017	1.3627	52.1703	51.727	49.1653
POU4F3	0	0	0.0187186	0	0.0199216	0.0219516	1.12713	0.506934	0.518092
GBX2	0.0130562	0.031598	0.0488721	0.0211467	0.0174958	0.0212127	1.1833	1.29543	1.33588
HES5	0.117622	0.0285181	0.0815342	0.0382809	0.052539	0	2.85884	3.52958	3.21091
XKR7	0.197743	0.1686	0.21629	0.222503	0.211349	0.156135	8.88844	8.67203	8.0328
C1orf61	0.407802	0.25578	0.202335	0.049407	0.597598	0.378624	16.6396	16.3745	14.5875
SLC32A1	0.0117272	0.0190166	0.0144716	0	0.00783106	0.00849842	0.581133	0.558484	0.543744
XIRP1	0.0174241	0.0185376	0.021645	0.0165544	0.00775662	0.0169789	0.806118	0.753378	0.547441
AKNAD1	0.0131961	0.0157184	4.23e-295	0	0	0	0.47986	0.573885	0.429645
MYOZ2	0.0986943	0.0878587	0.0644715	0.117511	0.0852864	0.0420661	3.54266	4.07188	3.60565
SLC1A2	0.351986	0.346514	0.349127	0.298873	0.280068	0.419239	13.1801	13.771	13.0294
CXorf64	0.0989643	0.0463388	0.106017	0.0622356	0.0568636	0.0625812	3.36331	4.28961	3.20658
MYF6	0.0905931	0.0616381	0.0422749	0.0826667	0.045487	0.116249	3.43912	3.72116	2.82095
MYBPC1	0.283681	0.338546	0.358925	0.350188	0.251767	0.211663	13.2439	12.9603	12.7725
TCEAL5	0.437516	0.618872	0.481522	0.487858	0.505896	0.267682	18.2159	20.48	17.4106
UGT2A2	0.000118353	0.000130595	0.000149772	3.02e-26	2.52e-21	0.000167695	0.00637853	3.01e-09	2.28e-45
SMR3B	0.0263974	0	0	0.0396034	0	0	1.08321	0.987145	0.695134
SOHLH2	0.12568	0.133493	0.161879	0.132377	0.268353	0.123273	4.93137	5.8185	6.39366
EPM2A	2.28849	2.15207	1.9268	2.25726	2.41242	2.37638	84.4456	105.154	44.2301
SFRP4	0.065345	0.0868504	0.154873	0.101605	0.0603945	0.10181	3.37591	3.73003	3.49269
AMPD1	0	0	0.0158455	0	0.0085589	0	0.284955	0.272141	0.312206
VGLL2	0.187808	0.0650726	0.138816	0.149857	0.125841	0.136935	5.11384	5.026	4.91991
GPNMB	7.26499	7.28671	6.26716	6.98743	6.83324	8.42003	250.073	245.213	237.054
A2ML1	0	0.00913295	0.006625	0.00387832	0.00359687	0.0232971	0.32415	0.211399	0.345421
GLRA1	0	0.0102189	0.0467074	0	0.0140907	0.030826	1.02156	1.15537	0.816426
NKAPL	0	0.0214723	0.0122679	0.0143886	0	0	0.429109	0.407948	0.558082
CLEC3A	0.463929	0.458866	0.482089	0.389932	0.414348	0.546008	15.6526	15.5102	16.6989
CSRP3	0	0.0275665	0.031521	0	0.0338688	0.018588	1.17189	0.954677	0.907985
LRTM1	0.0973785	0.056369	0.0483448	0.0945766	0.0628791	0.0570338	2.87011	2.97754	3.29513
HSPB2	0.0381354	0.0722528	0.0317047	0.0998647	0.0510942	0.0655075	2.46676	2.51937	1.77822
GJD4	0.0103269	0.0112276	0.012831	0	0.0138207	0	0.421746	0.411112	0.368801
SMTNL1	0.00980805	0	0.0243544	0.0142814	0.0131232	0.0286739	0.79942	0.629841	0.829752
DNAJA4	0.160394	0.141304	0.100523	0.137682	0.146007	0.0875618	4.7311	4.71274	4.26056
CTXN3	0.126698	0.232572	0.0845547	0.127502	0.198227	0.156432	6.68258	6.03879	5.59546
SLN	0.451569	0.402927	0.848481	0.636587	0.853876	0.506218	27.5849	26.8217	23.6388
SCN10A	0	0	0	0	0.00292644	0.00315645	0.0738063	0.0853935	0.102476
DUSP26	0.0823016	0.0699899	0.0701925	0.113439	0.166045	0.101172	3.53021	3.63354	3.21198
QPCT	0.258677	0.311033	0.249912	0.418458	0.203687	0.213856	9.0279	9.67688	9.28569
UNCX	0.00760233	0.0411836	0.0282191	0.0220528	0.0508071	0.0331789	1.19438	1.46688	0.921475
MSANTD3-TMEFF1	0.00190707	0.00204912	0.00232288	0.00271812	0.00253384	0.00272838	0.00312018	0.00386012	0.119166
BEST3	0.0343138	0.0167787	0.0527668	0.0373979	0.0207437	0.0299809	1.17454	1.11603	0.997714
TKTL1	0.0706107	0.0858503	0.134713	0.0085055	0	0.0182238	2.57831	2.20628	2.68582
HOXB1	0.0540698	0.0502212	0.0573541	0.0224119	0.0516249	0.0337199	1.63873	1.60832	1.43906
DDO	0.0160643	0.0174143	0.0179723	0	0.0194219	0.0116952	0.583663	0.42307	0.530903
PITX3	0.0295448	0.0263142	0.0451289	0.0434026	0.0396226	0	1.16589	1.22671	1.33529
CALCB	0.0135952	0.0185797	0.0212695	0.029537	0.0776679	0.0503113	1.39582	1.42302	1.48056
SLC6A1	0.0382765	0.0294774	0.0450235	0.0510968	0.0638628	0.0385358	1.67668	1.30857	1.15686
AL590235.1	1.6e-07	2.85e-07	5.58e-06	1.52e-06	0	2.27e-05	5.51e-07	3.57e-06	0
POU3F3	0.227306	0.19522	0.176726	0.269011	0.184195	0.19061	6.11583	6.36688	5.97498
REM1	0	0.010533	0.0240703	0	0	0	0.280606	0.296379	0.259296
SIM1	0.039812	0.0426716	0.0266002	0.0261054	0.0389993	0.0451264	1.01024	1.28544	1.06729
CDH15	0.14676	0.147206	0.213242	0.14384	0.237935	0.204837	6.06787	5.57676	5.16901
ANKFN1	0.0453826	0.0610086	0.0667308	0.099722	0.0151377	0.0306945	1.99449	1.58879	1.62848
FXYD2	0.813971	0.711137	0.820913	0.979754	1.01661	0.356551	28.9693	24.8529	22.3942
FCRLA	0.00956472	0.0272089	0	0	0	0.0144396	0.288375	0.449215	0.357212
SCRT1	0.161648	0.0456505	0.198864	0.110908	0.246496	0.155518	5.72058	4.93524	4.80323
SLC24A2	0.0423035	0.0428948	0.0378691	0.0314479	0.0381378	0.0702164	1.08006	1.18149	1.075
DNER	0.6865	0.77499	0.80648	0.742719	0.699259	0.704924	19.6048	20.0666	20.1373
LRRC61	0.109519	0.0364996	0.0521141	0.0392939	0.0899978	0.110348	2.74782	2.9931	2.57171
HOXB9	4.23284	4.23835	4.33818	4.2651	4.8706	4.1377	115.28	112.302	106.279
SOST	0.146447	0.129662	0.123366	0.0867481	0.106722	0.0579856	3.46114	3.22765	3.16109
MYO18B	0.0353936	0.0295508	0.0338229	0.0174242	0.0462098	0.0124603	0.95896	0.867261	0.847232
GPR87	0.0101101	0	0.0502298	0.029458	0	0.0295753	0.865313	0.727113	0.571374
DBX1	0.0121945	0.01329	0.0193028	0	0.0620348	0	0.354955	0.600705	0.437503
VWC2L	0	0.00690793	0	0	0	0.00461934	0.128841	0.0962257	0.107854
ACTN2	0.31627	0.291033	0.34681	0.316146	0.336457	0.218082	8.46536	8.33622	8.03254
NEFM	12.4331	11.6406	12.3297	13.5306	13.5371	12.2327	335.041	341.935	317.473
ANKRD7	0.0325389	0	0	0	0	0.0241171	0.651907	0.549782	0.508031
C5orf64	0	0	0	0.00722209	0	0.248581	0.104828	0.075443	0.00734772
TBX1	0.0113241	0.0244434	0.00922745	0.0216326	0	0.0166069	0.439326	0.589078	0.507028
CHRNB3	0.0333822	0.0216751	0.174568	0.0679988	0.02676	0.0387735	1.56215	1.76011	1.59026
ATOH1	0.0297738	0.0325609	0.0372546	0.0874951	0.0798636	0.0660051	2.08104	2.00931	1.56817
ROPN1B	0	0.0393821	0	0	0	0.0470202	1.05579	0.79906	0.891515
FABP7	5.98487	6.27599	5.89308	6.42209	5.5901	7.17115	152.053	154.799	155.887
SP9	0.0118301	0.0191846	0	0	0.00789995	0	0.347151	0.250429	0.208984
HRK	0.199402	0.107914	0.111069	0.0738064	0.133685	0.151288	3.5408	3.5883	3.64472
XIRP2	0.0256646	0.038934	0.0251111	0.0824016	0.0177162	0.0534352	1.28248	1.23585	1.24424
NLRP3	0.328071	0.296355	0.24973	0.251543	0.331641	0.325728	4.08334	10.1307	7.067
TMPRSS15	0.0556601	0.0039582	0.0135473	0.0264429	0	0.0317799	0.773931	0.688147	0.722245
KIAA1456	0.443703	0.538763	0.685951	0.383343	0.569568	0.335243	13.9527	13.3753	12.0922
CBLN1	0.436865	0.438742	0.639218	0.498028	0.458683	0.524363	12.8691	12.0115	11.5294
SOX21	0.296336	0.411981	0.335926	0.297414	0.363491	0.324441	8.33954	8.36116	8.54063
RYR1	0.0562451	0.0786554	0.0657313	0.287741	0.200745	0.321755	6.28351	6.98325	6.28318
GSG1L	0.0299569	0.0250479	0.017616	0.0208938	0.0195396	0.0690924	0.528844	0.91214	0.51644
C8orf46	0.170031	0.161697	0.29501	0.108045	0.144478	0.196543	4.64867	4.37892	4.53095
RGS8	0.0232938	0	0.0701127	0.0719926	0.0467932	0.0170922	1.65237	1.75749	1.22793
KLK4	0.0377089	0.0685311	0.0940295	0.110355	0.0673591	0.0369667	1.98275	2.40192	1.81571
C10orf90	0.0306288	0	0.0126829	0	0.0245506	0.0816376	0.500246	0.433118	0.925386
SLC5A8	0.0034544	0	0.00849432	0	0	0.00498092	0.107526	0.0622461	0.136489
LHX4	0.0118835	0.00852231	0.00242966	0.0227547	0.0158422	0.00854061	0.384033	0.316914	0.340797
RXRG	0.237277	0.447842	0.454617	0.333075	0.327388	0.389767	10.413	9.83951	9.19947
CLEC18B	0.145519	0.117996	0.0875205	0.104668	0.139797	0.0514795	3.25639	3.15027	2.71647
MAGEA2	0.00486154	0.0105633	0.01207	0	0	0.0213155	0.319615	0.230197	0.211109
IQCJ	0.0130717	0.0129707	1.66e-131	0	0	5.36e-92	0.251797	0.348687	0.189747
OPRK1	0.0995796	0.0796633	0.059412	0.0546247	0.0917678	0.135205	2.2294	2.12213	2.10363
MAP2	3.94742	4.19323	4.12245	4.78018	3.80042	4.19218	91.9713	91.4912	89.9619
TSPYL5	0.67333	0.753233	0.756289	0.686243	0.773528	0.691816	16.6213	16.0894	15.8769
GJB5	0	0	0.0311067	0.0182534	0	0	0.379919	0.42288	0.317285
DCC	0.817164	0.794041	0.767209	0.97745	0.736736	1.06343	22.8852	20.8749	17.3306
BOLL	0.00471379	0	0.00648362	0	0	0	0.0797064	0.124969	0.069577
ELAVL2	2.12302	1.99679	2.25029	2.51187	1.89148	3.4496	54.385	51.5762	51.6656
MITF	3.98968	4.78725	4.06352	4.75134	4.82473	4.3133	86.7611	125.636	76.6321
RGS20	0.0839641	0.0948721	0.130439	0.042331	0.103748	0.0708247	2.19659	2.126	2.11409
GLRA3	0.0015873	0.0104658	0.0238485	0.00455596	0.0105785	0.0209635	0.499818	0.39975	0.364992
LHX5	0.0404839	0.0710456	0.0436595	0.0730685	0.0405356	0.0366091	1.49528	1.45033	1.3679
UBE2QL1	0.370255	0.445708	0.41824	0.49458	0.418264	0.504888	10.6785	9.5787	9.999
METTL21C	0.0165697	0	0.0207871	0	0	0	0.376486	0.232491	0.350548
TMEM110-MUSTN1	0.209637	2.38e-06	6.65e-06	1.05e-06	0.0612429	2.16e-05	0.111173	1.68231	1.00188
PAX8	0.0680185	0.0343743	0.0961623	0.0751835	0.182726	0.173251	3.259	2.47886	4.25722
MAGEA2B	0.00468243	0.0101697	0.0188292	0	0	0.0205149	0.414973	0.410762	0.239249
SHOX2	0.285671	0.391134	0.377681	0.2739	0.305698	0.336657	7.13356	7.22059	8.17897
C9orf135	0.330671	0	0.114075	0.176139	0.221037	0.101535	4.09656	3.70485	5.09293
LAMP5	0.397339	0.463632	0.576753	0.487669	0.35747	0.455796	9.88572	9.49886	9.57031
HES2	0.0202898	0.0036442	0.0208882	0.0340785	0.00902216	0.00487525	0.382879	0.424556	0.407053
CXXC11	0.0133397	0.0144357	0.00824083	0.00965798	0.0356446	0	0.278842	0.282989	0.285267
EXD1	0	0	0.00876158	0	0	0.0205967	0.0278025	0.104165	0.243135
TP63	0.156651	0.0985893	0.156116	0.0959427	0.0388059	0.11239	3.12183	2.90577	2.95812
HMX1	0.0249907	0.0451687	0.061912	0.0483908	0.0668287	0.0242751	1.38738	1.17946	0.912812
FUT9	0.086246	0.133216	0.0660356	0.091202	0.0775768	0.0819725	1.75236	1.79306	1.75691
NT5C1B-RDH14	1.93e-09	6.21e-10	6.04e-10	4.23e-08	1.48e-09	1.04e-09	9.76e-10	3.64e-09	2.24e-09
MYT1L	0.0655818	0.0699786	0.0814061	0.104166	0.0352673	0.0287163	1.43425	1.55114	1.68014
HFE2	0.190204	0.0909547	0.274384	0.174452	0.24429	0.177796	5.4214	4.22121	4.06658
HLA-DOB	0.0133889	0.0144776	0.015308	0.155047	0.0349396	0	0.630543	0.754075	0.592826
ACSM2A	0.158691	0.0296069	0.0605907	0.0435553	0.0842411	0.0947315	1.64604	1.69223	1.97151
SCEL	0.00959796	0.0207232	0.0236585	0.0208035	0.0170603	0.0277161	0.441355	0.500942	0.373088
C4orf50	0.00950307	0	0	0	0	0.00453719	0.120754	0.0486743	0.0415933
SLC35F4	0.0202194	0	0	0.011985	0.0270574	0.0653739	0.574917	0.405934	0.500365
PKD1L2	0.00346594	0.0241814	0.0552802	0.0154916	0.0148733	0.0162847	0.446786	0.548206	0.304066
STAC3	0.864856	0.424069	0.82035	0.727731	0.751349	0.787355	15.2713	16.0511	14.4843
ELAVL3	1.49129	1.27423	1.60226	1.62922	1.64378	1.73638	32.3597	30.6203	28.8661
FGF1	0.135764	0.192416	0.178959	0.209923	0.163696	0.273291	3.66576	4.16404	3.83307
PGA5	0.0789209	0.0412491	0.0607683	0.0276541	0.073671	0.0396741	1.35928	1.40235	1.2177
CSPG5	0.267683	0.281106	0.308853	0.200123	0.446732	0.216116	5.63178	6.08211	5.10164
ST18	0.182771	0.137445	0.374236	0.457866	0.142924	0.312368	6.33099	6.8687	6.94787
MAFA	0.0520459	0.0915041	0.0642885	0.103594	0.0434562	0.0472104	1.85218	1.59627	1.42905
SCN3A	0.697536	0.691903	0.816402	0.747159	0.686356	0.64409	12.6918	13.5968	14.1462
PCDHGA11	0.135879	0.169471	0.141629	0.171872	0.147346	0.173518	3.08321	3.24975	2.9467
DRAXIN	0.455755	0.609191	0.484182	0.561332	0.58595	0.460415	10.7654	10.9717	9.68904
CLPSL1	0.0445565	0.0505224	0	0.0690097	0.241936	1.16382	0	0	0
WNT7B	0.196109	0.246646	0.254837	0.298451	0.212263	0.309584	5.51873	5.35891	5.08958
SPATA31A1	0.000683007	0.00122678	0	0	0	0	0.0148048	0.0121351	0.00166569
GLYAT	0.024628	0.104794	0.0423114	0.119143	0.0227456	0.0455611	1.50177	1.9905	1.9441
HECW1	0.093717	0.0565784	0.0606852	0.0711376	0.16943	0.0870645	1.84506	1.69569	1.43057
ACSM2B	0.104065	0.0838376	0.0749073	0.104669	0.0815937	0.112544	2.18609	1.75614	1.5176
TFAP2A	0.387061	0.368217	0.391086	0.3483	0.281179	0.34982	6.3919	7.07088	7.06459
RTN1	4.0145	4.16131	3.99602	4.3059	3.65387	4.17732	75.7235	72.7998	72.8558
KIAA1239	0.0753767	0.0846563	0.0883172	0.055298	0.0647488	0.0794021	1.48867	1.50666	1.46691
PTPRO	0.722059	0.795869	0.64871	0.7299	0.673542	0.704996	12.54	13.0044	13.0272
GDF3	0.251578	0.259539	0.279418	0.14352	0.18737	0.288614	5.19913	5.21191	3.9662
TNNI2	0.46714	0.295572	0.38819	0.304159	0.569317	0.256886	7.90788	9.33917	6.58661
SLC17A7	0.119922	0.0755407	0.117	0.0577136	0.120072	0.0939726	2.13956	2.09495	1.96697
ADCY8	0.161625	0.192783	0.123194	0.100351	0.0874912	0.106981	3.14706	2.60254	2.54196
INA	3.5437	3.38649	3.61726	3.3687	3.415	3.71773	62.8929	63.9442	61.5329
TAGLN3	4.13876	3.7754	3.49892	3.67336	3.51292	3.69574	69.0844	64.1357	62.8428
EDNRB	3.08489	3.64642	3.57116	3.39112	3.02376	3.51912	59.903	64.0274	60.5213
GRIN1	0.0306025	0.0440391	0.0200966	0.0260415	0.010894	0.029473	0.492891	0.573152	0.478295
ZIC1	1.56702	1.53073	1.07342	1.28545	1.37185	1.03193	27.1394	25.7022	24.0613
TNNC1	2.32942	2.46303	2.20067	1.85362	2.56558	1.50116	43.9735	43.4828	35.6934
UNC13A	0.146732	0.153749	0.124441	0.143566	0.171022	0.155874	2.72981	2.71717	2.41147
FOXB1	0.0578833	0.0733571	0.071844	0.0702155	0.0774417	0.0422894	1.24358	1.38581	0.988873
NEB	0.596389	0.643247	0.703112	0.563992	0.7784	0.560678	11.3684	12.1437	11.6133
LRRC52	0	0	0.0153507	0.0180149	0	0	0.244515	0.20864	0.276269
SOX2	2.63547	2.60083	2.92389	2.402	2.78371	2.27522	45.348	47.5546	45.4182
PGA4	0.117772	0.0592339	0.0964562	0.0425291	0.10046	0.0655637	1.69049	1.63195	1.58339
MYT1	0.391574	0.375184	0.406166	0.357584	0.403501	0.375418	6.7544	6.57298	6.41802
MSTN	0.137614	0.165813	0.163145	0.122328	0.120138	0.099604	2.454	2.72427	2.71522
WNT3A	0.0849803	0.105662	0.0740878	0.0382807	0.0609656	0.036718	1.3133	1.43708	1.31192
CRB1	0.141097	0.168347	0.0861793	0.196126	0.205508	0.160828	3.17511	3.0926	3.10455
PCSK2	0.482735	0.559409	0.560675	0.55193	0.4815	0.567663	9.28836	9.18409	8.4348
CLDN11	1.72228	1.74155	1.63665	1.46451	1.35999	1.41694	27.7211	28.4687	26.2041
APOBEC3H	0.0349021	0.0197657	0	0.0798127	0.0234298	0	0.468007	0.747832	0.211402
BTLA	0.00458868	0.0148577	0.0056515	0	0.00612471	0.1422	0.0119333	0	0.0134669
ANK1	0.151835	0.105285	0.166417	0.133033	0.190588	0.139946	2.58465	2.63601	2.60988
FGFBP3	1.87656	2.24714	1.98617	1.83781	1.89559	1.76471	31.0902	32.4535	29.8999
PRMT8	0.0277274	0.0593491	0.0887255	0.0849909	0.0406913	0.13877	1.07752	1.76806	1.09296
TRDN	0.153836	0.200263	0.22804	0.190792	0.179409	0.0955739	3.12914	2.85599	3.3133
PPP1R14C	0.265708	0.311055	0.29303	0.416319	0.287903	0.323568	5.15672	4.98018	5.02643
MEGF11	0.0442363	0.0283082	0.0282067	0.0249733	0.0159405	0.104486	0.709176	0.641428	0.706777
CRYAB	1.74972	1.42556	1.15611	1.07906	1.87465	1.22367	29.3325	27.4469	23.1896
CTSK	9.57811	8.42926	8.66313	10.5415	9.12953	9.10028	120.886	101.824	194.844
KIF5A	0.908775	0.836926	0.92172	0.778791	0.813243	0.903787	14.4256	13.9601	13.5925
IRX4	0.00785865	0.00749786	0.00972741	0.0200686	0.0210117	0	0.36441	0.297925	0.204442
ZIC5	0.244075	0.216334	0.277143	0.217834	0.243133	0.227021	3.79956	3.68913	3.78095
ZIC2	0.674309	0.706581	0.757139	0.822088	0.706824	0.715363	12.2085	11.5857	10.829
RP11-758M4.1	0.0471115	0	0	0	0.00973724	0	0.0508634	0.211646	0.0854342
MAP3K7CL	0.135556	0.152526	0.15372	0.185107	0.0798446	0.204484	2.40062	3.13508	2.77584
INSM1	0.819108	0.879136	0.781858	0.740442	0.776141	0.956213	13.5238	13.145	13.4769
NRN1	1.01901	0.835989	1.06694	0.742117	0.935764	1.0226	15.5446	15.6716	15.3734
CHURC1-FNTB	0.226114	0.0528639	2.75611	0.069051	0.333444	1.21782	0.059733	0.0657962	4.62328
KIF19	0.0623425	0.0561242	0.0591092	0.0346151	0.0999294	0.0231149	0.888047	0.907796	1.01671
SNCB	0.0842958	0.138834	0.0526687	0.0892957	0.121848	0.0703048	1.94465	2.01501	1.3492
KLHL30	0.00790418	0.0170517	0.0144198	0.00569236	0.0263735	0.0285298	0.400948	0.34482	0.411282
PCDHA1	0.00689866	0.0138182	5.55e-135	8.53e-61	1.51e-73	2.61e-70	0.141624	0.0422434	0.0722864
DOCK3	0.154241	0.170969	0.183253	0.187125	0.165316	0.189548	2.82996	2.86224	2.67562
TPPP3	2.18903	1.71896	2.54979	1.69788	1.61689	1.99495	33.3572	34.738	28.8499
RAG2	0.00637955	0	0.00787867	0.00923291	0	0	0.0623585	0.0289768	0.16741
P2RX3	1.90563	1.58817	1.77125	1.44749	1.8881	1.79345	28.5335	27.9573	26.9832
C10orf71	0.0547642	0.0175798	0.0334218	0.0370399	0.0217769	0.0156729	0.556693	0.581656	0.465512
GABRG1	0.0124274	0.00222835	0.00508243	0.0119	0.00552265	0	0.149965	0.161104	0.19032
NPPC	0.243025	0.304711	0.196235	0.179361	0.139849	0.128972	3.34709	3.60763	3.54825
AKAP6	0.942466	0.812096	1.26955	1.42187	1.13697	1.01702	17.672	19.4683	17.7943
C1orf222	0.0405167	0	0.197467	0	0	0	0.236054	0.850299	0.125079
RP5-850E9.3	7.09e-06	1.31e-05	1.12e-05	1.43e-05	1.5e-05	2.34e-05	0.00022993	6.98e-05	0.000264749
SPATA22	0.000188163	0.0467404	0.0149501	4.62e-12	3.54e-10	1.82e-10	0.18598	0.276918	0.113631
WDR49	0.108391	0.0249406	0.0965913	0.0227279	0.0198685	0.0665157	1.49439	1.25497	1.28876
NTRK1	0.180302	0.1315	0.128273	0.144678	0.140984	0.150648	2.26435	2.16312	2.06408
MAMDC2	0.447921	0.478748	0.417126	0.540899	0.414625	0.623358	7.79793	7.82952	7.49246
STMN4	2.99306	3.19511	3.31269	3.42181	3.48136	3.27569	50.5275	50.2085	45.4648
AP000322.53	0.0521438	0	0	0	0.0233385	0	0.209473	0.46175	0.131593
TMEM178B	0.340945	0.383368	0.374437	0.415703	0.400205	0.414087	5.93578	5.89157	5.81139
SALL1	0.859341	0.78391	0.791235	0.961092	1.02921	0.765201	14.7017	13.1221	12.8844
DIRAS2	0.223071	0.286312	0.274192	0.283312	0.280058	0.278973	4.13388	4.13088	3.75249
MSX1	2.64872	2.46762	2.688	2.63394	2.82642	2.51262	39.8822	38.4258	35.8553
SCG3	0.99399	1.19937	1.06166	1.04934	1.1535	1.44144	15.9499	17.2566	17.3624
SLC12A1	0	0.0590286	0.0264616	0.0135309	0.0122448	0.00876434	0.323164	0.355824	0.408152
CHRNA4	0.119821	0.122609	0.110413	0.0775727	0.12785	0.064726	1.72708	1.86433	1.49317
GRM4	0.0860645	0.0847252	0.060225	0.0755878	0.0924714	0.0652257	1.25779	1.20081	1.13968
NFASC	0.743439	0.60299	0.77258	0.708267	0.778318	0.510303	10.7218	11.8653	9.43855
OPRM1	0.0171601	0.00766922	0.0204201	0	0.0230391	0	0.326903	0.302985	0.136901
ATP2A1	0.186273	0.272195	0.454921	0.455236	0.326784	0.437359	6.45733	6.65688	5.60487
NPTX2	0.967275	1.00922	1.09023	0.964055	0.868522	0.950108	14.5104	13.7713	13.9737
SYPL2	0.0402569	0.0564435	0.0544925	0.114754	0.0161156	0.0735497	0.992498	1.19453	0.761468
IGFBPL1	2.45381	2.54461	2.18963	1.60159	1.9009	1.78293	34.8132	33.8291	32.4187
C21orf119	0.248872	0.165431	0.18978	0.0744699	0.435954	0.150412	3.8329	3.49916	2.765
SV2C	0.262507	0.202304	0.192262	0.217749	0.271606	0.29002	3.66894	3.57969	3.86246
DSCAM	0.0959878	0.108089	0.142762	0.0951524	0.151454	0.0749294	2.07641	1.80262	1.88198
CAPN11	0.0109912	0.143816	0.0474451	0.0317649	0.00733834	0	0.00716062	0	0
GRM2	0.0515633	0.0659095	0.065227	0.0676403	0.0750841	0.047438	1.11381	0.762845	0.8116
GABRA5	0.356198	0.131689	0.193984	0.303121	0.253962	0.319235	4.36676	4.38673	4.11027
PPP1R3C	14.3375	16.3705	15.0699	15.3353	15.0745	16.5974	186.159	261.543	201.919
TLX1	0	0.0561297	0.0105448	0	0.00989714	0	0.136839	0.130357	0.148797
GBE1	8.01514	8.26272	8.75757	7.93526	7.98544	9.46372	145.899	106.57	85.2396
SLC24A5	0.0242137	0.0180228	0.0309332	0.0177006	0.0111106	0.0177847	0.433764	0.228443	0.221478
EBF3	2.20482	2.71961	2.31144	2.53412	2.71113	2.67912	35.2664	36.6247	35.5818
ZSCAN4	0	0	0.00845197	0.00990583	0	0.00993281	0.169826	0.10368	0.0706326
HBD	1.07858	0.439539	0.369921	0.708666	0.49833	0.440217	9.32388	10.4403	7.49848
SMPX	1.4829	1.14095	1.23038	1.62759	1.39298	1.30644	20.1307	20.748	17.1039
CACNG5	0.143168	0.0141892	0.0162266	0.0761842	0	0	1.04253	1.03985	0.757287
BARHL2	0.284761	0.171469	0.254584	0.195141	0.348948	0.241812	3.85514	3.6205	3.61563
STOML3	0.158865	0.118622	0.170559	0.0567851	0.107343	0.197035	2.28034	2.14932	2.16262
PROKR2	0	0	0.0766738	0	0.0205363	0	0.343259	0.137426	0.230851
KCNJ10	0.0322436	0.0520748	0.0197985	0.0424992	0.0250826	0.0734925	0.640111	0.65223	0.706469
CDH4	0.399856	0.392338	0.276515	0.307362	0.357548	0.335795	4.94402	5.25304	4.9934
GPR61	0.0261186	0.025004	0.0249555	0	0.0309638	0.00835918	0.334567	0.356785	0.301126
SLC24A4	0.0241246	0.0204772	0.0360657	0.0327921	0.01839	0.049693	0.515205	0.454319	0.400527
ZNF556	0	0.0215731	0.0123082	0.014445	0.0132608	0	0.156862	0.151265	0.221453
VSTM5	0.035029	0.0324229	0.0308355	0.00722479	0.00668055	0	0.312624	0.520752	0.316071
C11orf87	0.165868	0.160415	0.13869	0.18656	0.189114	0.169464	2.5754	2.26024	2.26679
PGA3	0.0876879	0.0748108	0.0656642	0.0302282	0.114649	0.0494006	1.23327	1.0489	1.00077
ESRRB	0.0537509	0.0496893	0.0750322	0.0625818	0.106513	0.0343359	1.02879	0.936658	0.856866
TRIM6-TRIM34	6.26e-06	9.69e-05	2.04e-05	1.31e-05	1.1e-05	8.26e-06	5.53e-07	2.96e-05	0.000237166
COX4I2	0.12872	0.0719682	0.289443	0.146361	0.130502	0.395362	4.1052	3.2049	3.33851
SPATA8	0.0166721	0	0.0209189	0.0245755	0.0223789	0	0.2856	0.339261	0.100802
ATCAY	1.13882	1.15974	1.04651	1.04765	1.18531	0.963705	14.9038	14.3397	14.3422
SDR42E1	0.0213137	0.0230557	0.0394212	0.0307894	0.014229	0.0462834	0.49275	0.466525	0.477812
VAX2	0.0154497	0	0	0	0	0.0228616	0.164765	0.240079	0.0931273
ELAVL4	3.40643	3.58768	2.95979	3.24568	3.53379	3.50357	44.3936	44.5479	42.0247
PCDHGA7	0.0430109	0.00669344	0.0157503	1.15e-58	0.00847466	7.85e-09	0.231955	0.0973693	0.197343
XCR1	0.0107736	0.0087	0	0.00387287	0.0327695	0	0.00348725	0.0656823	0
SOGA3	0.705927	0.612669	0.619173	0.757883	0.603665	0.625529	9.24623	8.06812	8.55848
GSX2	0.147397	0.0570895	0.0186061	0.175008	0.127302	0.131079	1.75237	1.8988	1.64622
EGR2	0.484532	0.524367	0.42569	0.426433	0.452904	0.405561	5.84412	6.12092	5.78107
CEACAM7	0.00608864	0.0217326	0	0.102842	0.00813245	0.0435602	0	0	0
PHACTR3	0.546203	0.490334	0.582369	0.798699	0.408661	0.589718	7.31341	7.35974	6.87524
CDC25A	9.12033	7.83535	8.69491	9.89049	8.48821	8.95526	108.113	123.678	97.6036
ACTL6B	0.288395	0.139404	0.358426	0.373748	0.300166	0.234574	4.1534	4.53363	4.10314
KIAA0408	1.28761	1.61838	1.49841	1.33533	1.42281	1.77101	19.1509	18.8743	19.911
PAPOLB	0.00676327	0.0036442	0	0	0	0	0.0438514	0.0355381	0.0445301
PPM1E	0.516788	0.579501	0.545001	0.545207	0.709803	0.711633	8.38108	8.76746	8.02824
NSG2	2.96018	2.66531	2.80638	2.61601	2.64673	2.62241	34.9908	33.7544	31.6782
ATP1A3	2.19828	1.85614	1.97571	2.07104	2.21356	1.67142	26.8667	26.2923	24.9638
ERVW-1	0	0	0.00668177	0.00734579	0	0	0.0917628	0.0327254	0.0796683
DARC	0.0934627	0.071014	0.18257	0.120428	0.0369158	0.120592	1.53508	1.29148	1.39248
XKR4	0.0921692	0.092339	0.0749503	0.0768745	0.0668981	0.0818358	1.08425	1.09152	1.0579
LMX1A	0.495044	0.236447	0.422492	0.350642	0.244518	0.368978	5.07894	5.03131	4.63372
POU3F1	0.238829	0.214026	0.231735	0.212785	0.257792	0.161755	2.95019	2.62157	2.81447
ZNF560	0.011333	0.0244969	0.0139809	0.0245719	0	0.0164186	0.332376	0.256862	0.233429
AC007390.5	1.64755	1.93816	1.71245	1.72639	1.96018	1.61362	20.7419	25.35	21.0678
FRMPD1	0.26436	0.200578	0.186928	0.25625	0.218265	0.239819	3.19897	2.94473	2.74186
ERBB4	0.546951	0.574277	0.574639	0.497158	0.482373	0.585554	5.5594	7.93369	6.21735
GPR123	0.132083	0.142494	0.105015	0.110542	0.170648	0.104661	1.79963	1.63539	1.47532
RNASE10	0.0364512	0	0.00375942	0.0460102	0.00402901	0.0502737	0	0	0.00452189
GNG3	2.99498	2.37572	2.91994	3.46807	3.0453	2.86544	37.1043	34.5291	34.3057
RRAGD	1.82616	2.31226	1.87201	1.78998	1.84295	1.91745	22.334	22.2552	22.2835
AC004076.7	0.0538256	0.307772	0.0708261	0.08458	0.146437	0	1.64342	2.04747	0.979854
CADM3	2.00601	2.08442	2.30315	1.97258	2.22837	1.64762	26.5084	25.8001	24.4229
FOLH1	0.0698575	0.184043	0.12685	0.160295	0.122029	0.150622	1.98115	1.70094	1.75457
PRSS56	0.0214867	0.0310222	0.061991	0.02076	0.0574272	0	0.665098	0.630345	0.602811
AZGP1	0.104451	0.0764672	0.0651763	0.192117	0.0699836	0.0768781	0.847214	1.40815	1.19791
FIGF	0.130046	0.0994635	0.037863	0.155346	0.0613503	0.0667787	1.27208	1.42974	1.61718
GLRA2	0.916925	0.585191	0.44537	0.580888	0.562932	0.411649	7.29265	6.63501	6.04656
MUC5B	0.0063058	0.0816424	0.00935919	0.00438138	0.00729842	0.00401872	0.00492667	0.00227828	0.00111133
CRYGD	0.0780087	0.0879312	0	0.239381	0	0.182419	1.86803	2.33755	1.68373
MAP6	2.82098	2.49105	2.90649	2.97816	3.10418	2.65815	34.2922	34.8435	32.0276
RBM24	0.617703	0.708895	0.596963	0.744191	0.546797	1.16351	8.74439	8.27236	8.30202
PLP1	4.3667	5.33904	5.48631	6.31009	5.61978	5.1474	60.5991	66.6664	63.5294
PAX6	0.339738	0.575965	0.476877	0.323488	0.377556	0.50448	5.49033	5.62349	5.85808
GPR64	0.317255	0.397248	0.34085	0.250831	0.459989	0.332841	4.4296	4.3723	4.59065
MLPH	0.0404592	0.0642129	0.0576082	0.0900951	0.0716356	0.188018	0.957237	1.18692	0.85399
PTPRZ1	2.2451	2.1792	2.10557	2.2886	2.11662	2.53171	26.1134	26.3448	25.3696
KIF5C	4.57807	5.00615	4.72521	4.56361	4.48079	4.83633	55.4398	55.6337	53.1993
GAP43	10.103	9.66651	10.2933	10.4718	10.4073	11.1735	116.913	121.063	115.665
LRRC39	0.420722	0.445316	0.434257	0.615021	0.563505	0.49434	6.19608	6.25133	6.35387
BARX2	0.0878042	0.066692	0.174138	0.153148	0.199623	0.0768355	1.72897	2.14158	1.80925
DRGX	0.181432	0.154458	0.10171	0.288412	0.261042	0.207014	2.97289	2.7318	2.87733
SRRM4	0.420864	0.422493	0.403147	0.417646	0.482089	0.401435	4.93083	4.71094	4.55839
MYADML2	0.00671577	0.00726859	0	0	0	0.00975215	0.0877549	0.0814282	0.059439
KCNB2	0.158995	0.171492	0.1756	0.152785	0.217608	0.206016	2.27151	2.30582	2.23462
ENO3	2.46644	2.42304	2.65908	2.6931	2.60593	2.15431	31.3578	28.1927	28.1151
USP6	0.0661248	0.0666828	0.0560331	0.0818336	0.0732369	0.0752913	0.829931	0.885974	0.753417
PDLIM3	2.2671	2.34963	2.27506	2.20569	2.43341	2.40498	26.8841	27.1425	25.139
KCNJ9	0.0207689	0.0261145	0.0340474	0.0398722	0.04156	0.0249561	0.457929	0.441824	0.384986
FRMD3	0.627427	0.495407	0.47305	0.671724	0.519155	0.587471	7.02513	6.94328	6.43596
SERTM1	0.16553	0.277914	0.232189	0.21228	0.220942	0.22597	2.89382	2.16115	2.44929
NXF2B	0.0157904	0.00394811	0.0122024	0.0268557	0.0182971	0.00890494	0.206912	0.223895	0.13934
VTCN1	0.184586	0.139024	0.0649178	0.142662	0.161772	0.207333	1.86026	2.10557	1.96087
ZDHHC22	0.107579	0.0974968	0.100653	0.0620507	0.0861427	0.043512	1.10717	0.990998	1.12951
BBOX1	0.102018	0.110899	0.127201	0.193245	0.136525	0.104472	1.56814	1.39786	1.45636
ADAM11	0.694644	0.605216	0.693531	0.700032	0.81631	0.665443	7.56843	7.93357	7.21355
TEX26	0.0336055	0.0243852	0.0696842	0.0163512	0.0299955	0.0328465	0.221806	0.412675	0.400908
SLC35F1	0.789476	0.977217	0.745524	0.707693	0.85257	0.738279	8.80784	9.31358	9.30009
ENO2	10.3135	9.81417	10.1154	8.56122	9.83224	9.08916	110.539	108.908	103.448
GYPE	0.0191302	0.0103893	0.0237412	0	0.0127966	0	0.201267	0.23382	0.12786
NIM1	0.0740219	0.0219598	0.0325568	0.0670354	0.0795295	0.0480086	0.782304	0.847004	0.660729
TMEM132E	0.530217	0.457767	0.558633	0.426637	0.641382	0.450962	5.97758	6.21087	5.49193
HES6	3.00897	2.36856	2.8815	2.67841	3.07594	2.29492	33.1284	32.7625	29.1162
MAPT	2.03848	1.94712	2.19237	1.72363	2.2177	2.00156	25.2261	23.1948	20.6903
RAB3C	1.19609	1.39372	1.18614	1.22444	1.14976	1.37373	14.062	14.7043	14.6098
SSTR2	0.43672	0.432954	0.544587	0.461496	0.484746	0.372165	5.22354	5.33923	4.74627
FAT2	0.0271179	0.0172718	0.0173746	0.0217861	0.0113413	0.0135683	0.209776	0.219982	0.248986
P2RX2	0.105249	0.0511408	0.058522	0.0968037	0.0429651	0.0920318	1.08996	1.00228	0.899278
ZNF528	0.338544	0.316926	0.579165	0.372232	0.347578	0.251111	3.19359	4.88012	3.35178
CTNNA2	1.9731	1.48656	1.42865	1.42566	1.37214	1.65515	17.8488	17.4867	16.8508
KCNK7	0.127512	0.0846761	0.0164348	0.0195709	0.0176477	0	0.20485	0.245827	0
IAPP	0.0830111	0.203727	0.826792	0.0697412	0.182082	0.0583017	0.685976	1.99632	2.71987
LRRTM2	0.454688	0.359454	0.370672	0.384577	0.464069	0.440183	4.73535	4.88897	4.4869
NMNAT2	0.595598	0.616877	0.65443	0.651095	0.684073	0.741817	7.24488	7.44956	6.5621
APC2	0.842998	0.979382	0.481524	0.323841	0.631118	0.55437	8.55071	8.87412	7.99682
MIXL1	0.0077912	0.0253302	0.0192857	0.0682265	0.0937331	0	0.479627	0.852736	0.576098
FRMD5	0.278465	0.251404	0.374186	0.247856	0.30503	0.424826	3.84489	3.93875	3.54133
IP6K3	0.115465	0.0800488	0.0997259	0.0751175	0.0848097	0.0920239	1.07952	1.09748	0.831159
TRPM1	0	0	0	0.00484327	0	0.0276015	0.0518729	0.0151482	0.0542102
LOXHD1	0.0155766	0.037665	0.025821	0.017364	0.225707	0.0100676	0.0058612	0	0
NRAP	0.0128168	0.00275953	0	0.00377982	0.00350607	0.0110674	0.0961687	0.137896	0.0674315
MEGF10	1.12284	1.29787	1.30018	1.36883	1.22328	1.29227	12.8863	13.645	12.9174
G6PC	0.00477893	0.0154774	0.00588753	0	0.0318969	0	0.211307	0.079232	0.101027
BCAN	0.529537	0.313621	0.503996	0.477807	0.495872	0.467397	5.13203	4.88596	5.12742
UTS2B	0.0699434	0.0756603	0.0235572	0.0460105	0.0254819	0.0922566	0.731672	0.654607	0.824695
KIF1A	3.86419	3.44206	4.33912	4.0627	3.94059	3.16956	42.0082	40.3431	39.8429
VAMP5	0.454838	0.363429	0.459398	0.689945	0.527079	0.399426	5.18444	5.14981	5.46857
C2CD4A	0.0552882	0.0229412	0.0366473	0.00613212	0.0454056	0.0245712	0.44207	0.448044	0.436501
ACTA2	270.021	248.532	265.933	264.041	278.6	246.687	2740.48	3277.9	1698.44
GABRB3	1.20842	1.37204	1.3019	1.47635	1.10219	1.41072	13.2273	14.5498	14.3303
CLNK	0.00345254	0.00545252	0.00848983	0.00994226	0.00460581	0	0.0740613	0.00518436	0
RAB39B	0.530093	0.513294	0.544573	0.643862	0.529159	0.512356	5.41687	5.38856	5.513
NPY5R	0.201596	0.127741	0.219473	0.103968	0.17242	0.3638	2.09784	1.9645	2.39245
RIPPLY3	0.233829	0.290329	0.195497	0.229128	0.312435	0.259723	2.58887	2.97177	2.97334
RPRML	0.0164887	0	0.0413657	0	0	0	0.0440675	0.179899	0.174382
NXF2	0.0157948	0.0110447	0.0121952	0.0229318	0.0221795	0.00890803	0.198925	0.263089	0.151861
DUSP27	0.122091	0.059783	0.1292	0.0898521	0.0703513	0.116118	1.31747	1.18698	1.00963
SNTN	0.0541934	0.00418849	0	0	0	0	0.0100852	0.0257659	0.0249753
RGS16	1.14631	1.00272	0.966823	1.13297	1.21326	1.05403	11.4873	11.0926	11.1673
SIM2	0.409496	0.447421	0.346211	0.440335	0.423223	0.44273	4.66516	4.12588	4.20434
NR4A3	0.161397	0.275295	0.163956	0.210166	0.237751	0.123753	2.33758	2.4913	2.02462
CDK5R1	1.30483	1.39564	1.38727	1.43973	1.43438	1.19972	14.9237	13.7523	13.4029
MYO16	0.194715	0.169854	0.166519	0.145748	0.256023	0.237975	2.14742	2.47954	2.239
TCF23	0.0943154	0.0385254	0.0440435	0.0516809	0.0473663	0.0173067	0.529848	0.561946	0.387334
HRH4	0	0.0698035	0.019557	0.033134	0.00530208	0.0114715	0	0	0
INHBB	0.101261	0.0745178	0.11338	0.159375	0.122871	0.0931428	1.36461	1.1857	0.965873
KCNS2	0.0166509	0.00880947	0.0267956	0.0156877	0.0145485	0.00785249	0.162453	0.159354	0.160711
EGR3	0.504645	0.508011	0.532191	0.533401	0.496023	0.406802	5.27955	5.258	4.91372
NELL1	1.10548	1.02678	1.10456	1.29728	1.14377	1.10049	11.5332	11.3285	10.3996
AICDA	0	0.0768259	0.00653355	0	0.00707529	0	0.0225197	0.0559907	0
ULBP1	0.0940456	0.0812143	0.0839901	0.0610683	0.0690434	0.0679834	0.758374	0.829043	0.828244
SMIM18	0.320644	0.377187	0.18913	0.0953351	0.201296	0.128187	2.86046	2.90673	3.20396
OPCML	0.380438	0.417353	0.30589	0.62817	0.501277	0.376058	4.85037	4.33112	5.11099
MUC15	0.0242698	0	0.0151116	0.0108042	0.0199172	0	0.0973777	0.183323	0.22895
ASB11	0.0163493	0.00588992	0.00672262	0.0162683	0.0145577	0	0.166614	0.127308	0.15128
ADCY2	3.80372	5.05823	2.76082	3.83796	4.19634	3.68427	42.0887	36.768	39.9317
NOVA2	0.947531	0.863484	0.968735	1.00802	1.0052	0.915755	10.1033	9.44232	8.96002
ANKRD18A	0.0778822	0.0841834	0.0594333	0.0412463	0.0310452	0.0466235	0.602805	0.685783	0.828515
OLFM1	2.95721	2.37617	2.41106	2.66557	2.23724	2.7725	27.9766	25.0603	24.7513
CRABP1	62.4611	57.7508	58.361	59.9743	61.5989	60.2106	597.286	587.087	551.546
FBXL16	0.354703	0.337786	0.356357	0.329715	0.357109	0.317682	3.56415	3.38346	3.02159
LHX9	0.995401	0.894621	0.916634	0.641485	0.820367	0.744178	8.13876	8.91361	8.50641
GDF7	0.607007	0.613089	0.554415	0.634282	0.707977	0.580182	6.15887	5.88587	5.75632
CELF4	1.1383	1.02656	1.05924	1.04092	1.10471	0.905387	10.0734	10.5804	10.2405
CAMK2N2	0.223134	0.162161	0.262673	0.253867	0.149456	0.182216	2.62542	2.23397	2.07649
GJD2	0.144403	0.144826	0.0826445	0.0893741	0.117052	0.194047	1.49735	1.29171	1.18977
SLC10A2	0.0307988	0.0415124	0.066307	0.0610169	0.0410944	0.0611139	0.489763	0.544017	0.631592
DDN	0.0970218	0.150655	0.157562	0.145392	0.155348	0.0672114	1.43085	1.48198	1.33031
TUSC5	0.0202981	0.0306502	0.00999175	0.00585139	0.00541722	0	0.179261	0.140446	0.208232
SLC44A5	1.21133	1.52814	1.36072	1.41535	1.32082	1.33885	13.5076	13.2544	12.2954
HTR5A	0	0.00552135	0.00630141	0	0	0	0.0266214	0.0694131	0.0150226
GSTM5	0.150338	0.248238	0.0862164	0.115124	0.215018	0.0857387	1.82886	2.05671	1.83845
ANKRD45	0.345232	0.300731	0.358104	0.26891	0.292781	0.303892	3.16192	3.05861	3.21145
CLEC18C	0.106966	0.0939483	0.0737689	0.11204	0.155679	0.167867	1.48157	1.45261	1.22283
SYCE3	0.073757	0	0	0	0	0.766867	0.111145	0.265657	0.660334
NTN5	0.293804	0.131139	0.113487	0.141218	0.231605	0.201424	2.30585	1.92558	1.91996
AKR1C2	3.20328	3.73432	2.60151	2.99139	3.89208	3.32093	33.1205	35.6396	31.7498
GYS1	13.756	12.6972	14.0249	12.7285	14.0229	11.4931	111.627	52.4008	168.362
HOXC13	0	0.00674355	0	0	0	0.00904393	0.0406885	0.0471812	0.0734866
SIX1	1.66487	1.24733	1.29338	0.949778	1.03448	1.21781	11.7668	12.0627	11.0953
TTN	0.307173	0.2076	0.409443	0.366167	0.221545	0.388148	3.14783	3.76897	3.35935
TMEM257	0.1058	0.107696	0.138314	0.0540276	0.116384	0.126378	1.15339	1.10197	1.11857
CCDC152	0.397278	0.362264	0.247159	0.446136	0.205233	0.265323	3.40433	3.07871	3.95716
GNGT1	0	0.0576393	0.198965	0	0	0.0235352	0.0424608	0.252538	0.0119584
CLSTN2	1.67021	1.71118	1.55479	1.72163	1.64369	1.66511	15.5158	15.4087	15.1045
LDB3	0.332502	0.285546	0.345505	0.343845	0.25104	0.337477	2.90131	3.48032	2.69508
AC006538.4	0.0220348	0.292987	5.88e-10	1.45571	0.251742	7.08e-05	0.000107762	0.16506	0.116511
RUNDC3B	0.239634	0.556988	0.26957	0.237116	0.260708	0.327689	3.1137	3.04176	2.52321
C2orf91	0.0469488	0.0548472	0.0433226	0.062015	0.0678653	0.0734088	0.650175	0.623543	0.487194
NTRK3	1.1268	1.3531	1.17594	1.21555	1.15618	1.24782	13.0749	9.74044	9.81812
RPRM	2.15207	1.98692	2.13101	1.82582	2.21763	1.8339	19.3534	19.1668	18.2165
DISP2	0.199544	0.189395	0.167189	0.205661	0.29916	0.151055	1.67112	1.53417	2.13616
DLL3	0.679131	0.721515	0.720531	0.588533	0.652853	0.538319	6.6247	6.38321	5.82763
TTYH1	2.32174	2.39084	2.44691	2.05516	2.57758	1.85579	22.5943	21.5779	19.9668
RASGRF1	0.0262115	0.012166	0.031969	0.0298655	0.00904272	0.0195129	0.286453	0.213237	0.255388
AMER2	0.183271	0.180335	0.288762	0.203923	0.131092	0.142517	2.00022	1.60077	1.68586
LRRC10B	0.153176	0.0829114	0.0860633	0.0706092	0.195373	0.111265	1.26522	1.42547	1.21254
GPR158	0.161385	0.206169	0.217788	0.20281	0.207083	0.197193	1.73427	1.70464	1.9711
PHYHIP	0.244284	0.203963	0.210047	0.207053	0.319904	0.18706	2.32085	1.98085	2.02806
PRPH2	0.184811	0.118663	0.166201	0.151437	0.193376	0.238454	1.73571	1.66478	1.60674
DPYS	0.136736	0.0867051	0.10801	0.195142	0.0389068	0.208603	1.37968	1.77273	1.7043
ANK2	4.92206	5.04774	4.61874	5.33579	4.60567	4.68005	44.8336	44.1895	42.3268
TMEM132B	0.967247	0.888126	0.912305	0.89719	1.01938	0.77974	8.81677	7.94305	8.3134
PCP4	3.4562	2.42836	4.41252	3.35065	2.97625	4.09944	38.3896	34.5854	31.2185
NYX	0.0199993	0	0	0.0579185	0	0	0.026128	0.111118	0.00983142
DPYSL5	5.1439	4.81805	4.83506	5.19036	5.60462	4.54604	45.7528	45.5719	42.1486
SKAP1	0.139151	0.350383	0.0798576	0.159969	0.100295	0.125411	1.34726	1.14973	1.54657
TDRD1	0	0.00423822	0.00898236	0	0	0	0.0459301	0.019108	0.0267316
NECAB1	0.220512	0.329844	0.397706	0.224266	0.271173	0.27485	2.72429	2.91322	2.69422
CELSR2	1.73237	1.54554	1.74932	1.53285	1.88834	1.50553	15.7166	14.7959	14.0401
LRRC38	0.0209092	0	0	0	0.00931314	0	0.0911183	0.063421	0.0617195
UTS2R	0.0520744	0.0284062	0.0324852	0.0190648	0.0523348	0	0.500463	0.321411	0.409514
MYOM1	0.438197	0.379784	0.509133	0.427173	0.403252	0.526865	4.49677	4.27904	4.00452
SLC36A2	0.0185166	0.0401236	0.0148121	0.0357182	0.00824428	0.0089515	0.338477	0.317253	0.135315
NYAP2	0.114999	0.0606017	0.0545731	0.0682344	0.0800062	0.0939305	0.525602	0.725154	0.970067
SPOCK2	2.25751	2.14295	2.60625	2.01844	2.54061	2.25603	22.0018	21.421	19.864
LYPD1	3.20302	3.36071	3.34314	2.83648	3.13738	3.24704	28.8145	27.515	26.8412
KRT86	0	0	0.0104753	0	0.00992009	0	0.0631471	0.0732626	0.0877663
GPR142	0.0231936	0.0252577	0.028874	0.0169397	0.0310588	0	0.214513	0.249497	0.225033
SYN3	0.241163	0.216413	0.228572	0.274968	0.260587	0.232788	1.94283	2.53809	1.82221
RIT2	0.0164866	0.0723069	0.124098	0	0.0609262	0.122273	0.977766	0.997721	0.867378
LILRA4	0	0	0.00999945	0.0117229	0.03239	0.0029401	0	0	0.0119511
FOXD3	0.27815	0.146592	0.195306	0.250742	0.211002	0.196818	2.37151	1.7699	1.84425
KCNH6	0.110432	0.0985271	0.0875526	0.104581	0.0811676	0.0863886	0.857047	0.926626	0.751802
FMN2	0.933861	1.31496	1.08111	1.52754	1.09905	1.50491	12.3745	11.7925	12.0996
SYBU	1.20598	1.12279	0.866308	0.948846	1.03874	0.905411	9.83536	8.80631	8.52414
ARX	0.0777452	0.100768	0.144824	0.0898247	0.076119	0.0900128	0.841316	0.74298	0.858127
DCX	16.2709	17.9683	16.5986	17.1321	16.889	17.6398	142.129	143.098	143.807
TMEM239	0.0458192	0.0120541	0.0118029	0.00536951	0.0451184	0	0.128924	0	6.19e-22
MS4A1	0.0618729	0.0190375	0.0072804	0.0621072	0.00787898	0	0	0	0
FABP3	6.87813	5.3353	6.93235	6.0956	6.98706	6.62566	56.9606	57.4236	52.58
AP3B2	0.494576	0.408792	0.463959	0.594926	0.416601	0.464412	4.16414	3.88974	3.8776
CELF3	1.67339	1.61857	1.81322	1.54385	1.64447	1.31916	14.0195	13.4518	12.8057
PMP2	0.10517	0.12652	0.109511	0.0699658	0.158783	0.105119	0.840827	0.87827	1.22209
KLHL33	0.00848751	0	0.0105159	0	0.0113492	0	0.0222691	0.0517104	0.113157
CLVS1	0.239035	0.219543	0.44055	0.124904	0.227364	0.400885	3.19716	3.10983	2.98635
C6orf118	0.0695808	0.104373	0.0978235	0.0382271	0.187635	0.076093	0.86334	0.774717	0.83193
PLEKHD1	0.00876898	0.00951489	0.0217386	0	0.0351815	0.0511558	0.253246	0.294075	0.246979
BHLHE22	0.139481	0.183419	0.203926	0.13829	0.186152	0.144834	1.38787	1.61422	1.39358
TMC1	0.0510506	0	0.00589871	0.00930836	0.00859122	0	0.033705	0.0973864	0.0471578
CNTD2	0.0349623	0	0.1656	0	0.011689	0.0127467	0.327456	0.214587	0.209522
TUSC1	0.86949	0.853628	0.860291	0.704786	0.848398	0.813846	7.09757	6.75556	6.68546
MAST1	0.396687	0.484396	0.505156	0.504414	0.418201	0.670363	4.11241	3.71617	4.2313
CTD-2116N17.1	0.0403246	0.143705	0.146363	0.0695422	0.0486302	0.0790178	0.730469	0.0754798	0.682484
NDRG4	5.70972	4.84073	5.39758	5.66625	5.62877	4.87199	46.0496	45.9662	42.2387
CEND1	0.304067	0.266427	0.353142	0.299924	0.34122	0.272409	2.90398	2.74431	2.33232
GFAP	0.137675	0.0971196	0.00590862	0.0138433	0.00640195	0.0138702	0.0374343	0.0144577	0
IL17B	0.958568	1.17875	0.902953	0.581065	1.07973	0.686642	8.94506	8.96687	6.92716
LCNL1	0.0947945	0.130885	0.170868	0.150259	0.184384	0.100513	1.25526	1.56256	1.0599
CRH	0.0319596	0.0926982	0.0794584	0.170887	0.0998168	0.0624012	0.786527	0.751038	0.777383
VIP	0.185316	0.26863	0.196237	0.120173	0.165594	0.181125	1.41047	1.2968	1.79536
KCNJ1	0	0.0104643	0	0.0918028	0	0.00862885	0.0253418	0	0.0175296
SLC17A8	0.300641	0.258694	0.214644	0.17282	0.266805	0.236477	1.87766	2.26155	1.99623
TRIML2	0.0134736	0.0522312	0.0122679	0.125236	0.079323	0.0794077	0	0	0
PLA2G3	0.155846	0.0962364	0.109845	0.0804383	0.193244	0.0725566	1.15329	1.32001	1.00698
KCNJ15	0.279618	0.0829987	0.138296	0.208714	0.250047	0.174733	1.42617	2.15373	1.92425
ESR1	0	0	0	0.0135902	0.0129407	0.00340069	0.012235	0.00391376	0.041499
CST6	0.0278119	0	0.0355081	0.0836665	0	0	0.190849	0.358607	0.129709
TPH2	0.0193956	0	0.00798548	0	0.0172738	0	0.0928676	0.156655	0.104833
KLHDC8A	1.38002	1.27496	1.61364	1.47861	1.3324	1.21965	11.2827	11.8802	10.8905
ANKHD1-EIF4EBP3	0.284219	0.00134595	0.454633	0.305807	0.426055	3.05778	0.0728212	0.0117415	0.232359
TFAP2B	0.470864	0.624836	0.575504	0.489956	0.534081	0.525764	4.53198	4.42048	4.29793
RAB6B	2.88153	2.58022	2.21794	2.58567	2.85364	2.47444	21.1715	23.555	20.56
ABLIM3	0.83122	0.719608	0.790819	0.603549	0.719065	0.722912	6.16694	6.26725	5.70328
CLRN1	0.030089	0.0139959	0	0.259402	0.00864107	0.018774	0.0619662	0.240099	0.123962
CHRNB2	0.506352	0.368521	0.40254	0.356933	0.43082	0.357308	3.36012	3.39712	3.13604
FAM57B	0.798757	0.785249	0.835246	0.673948	0.892112	0.694109	6.72291	6.48714	5.91252
GGT6	0	0.0064519	0	0.0172603	0	0	0.0389183	0.0218777	0.0615009
NRXN3	1.67228	1.76478	1.6414	1.25769	1.73853	1.81861	13.2888	14.1812	12.9025
AMBN	0.042888	0.0253302	0.0964284	0	0.0104148	0.0544415	0.326555	0.355747	0.483924
WSCD2	0.890296	0.860955	0.875462	0.825901	0.852566	0.864037	6.97804	6.91004	6.20276
RANBP3L	0.320368	0.284365	0.224941	0.392061	0.292792	0.183	2.13298	2.34205	2.72444
OXT	0	0.25427	0.292564	0.087443	0.906413	0.179077	0	0	0
SYNGR3	0.455016	0.41317	0.460125	0.440301	0.598508	0.36736	3.90264	3.44562	3.15197
GDAP1L1	1.27701	0.83483	1.22302	1.12753	0.995301	0.772608	9.57598	9.24152	8.71858
HOXB8	5.05306	4.70929	4.9838	4.94572	4.7023	4.65896	39.3694	38.1973	36.4936
KRT17	0.686624	0.831588	0.538264	0.598029	0.657782	0.820304	6.65318	6.52527	5.03098
CDHR1	0.0949842	0.0749504	0.0810993	0.0893857	0.0801269	0.0489613	0.747074	0.662861	0.590593
TMEFF2	1.07374	1.01058	1.15165	1.0801	0.971748	0.926046	8.75365	7.78339	8.04162
BAIAP3	0.28808	0.297078	0.405584	0.356891	0.407253	0.390286	3.6461	2.81728	2.48348
ITLN1	0.192891	0.194708	0.092822	0.152598	0.218895	0.19734	1.48138	1.79525	0.937681
LGI3	0.0284924	0.0205041	0.0387461	0.0411157	0.0990798	0	0.229654	0.419842	0.139571
TRIM67	0.20244	0.216294	0.211986	0.190321	0.250357	0.196305	1.70764	1.68773	1.51243
CRMP1	14.0942	12.3033	13.2099	13.6444	14.2716	12.8295	110.073	106.199	102.877
OLIG3	0.785891	0.850836	0.997536	0.945507	0.872	0.968536	7.59645	7.29051	6.9705
CHL1	6.01009	5.62195	5.79607	7.02717	6.1297	5.70229	50.1966	43.0671	45.5254
BSN	0.257999	0.209706	0.267514	0.210781	0.223448	0.191149	2.01707	1.90641	1.82977
MCHR1	0.42391	0.522412	0.353382	0.416556	0.517054	0.484778	4.10386	3.77277	3.63486
ADD2	1.19289	1.17917	1.16266	1.15014	1.54115	1.56511	12.153	11.4464	10.477
PTCHD2	0.159663	0.144036	0.144139	0.113846	0.167469	0.161454	1.22634	1.29658	1.07654
ULBP2	0.10037	0.109436	0.0469256	0.0367152	0.0588289	0.0368961	0.797428	0.657322	0.694536
SDR42E2	0.00598328	0	0.0904104	0.00865335	0.00799133	0.0086741	0	0.00904882	0.00880956
PVRL4	0.190057	0.0856289	0.108926	0.0866371	0.10593	0.138768	1.04402	1.01685	1.00773
TMEM169	1.10449	1.43329	1.37053	1.25703	1.03487	1.11658	10.7124	9.95339	9.71766
RUNDC3A	1.05695	0.954544	1.12699	0.860221	1.13446	0.809717	8.31518	8.80366	7.78889
CNTNAP5	0.139973	0.124625	0.168591	0.178045	0.201022	0.162751	1.46725	1.32295	1.13239
TNR	0.0938976	0.0525888	0.0983029	0.0564462	0.0964096	0.0732651	0.704095	0.737575	0.658845
CACNA1B	0.608221	0.261319	0.365676	0.288041	0.329571	0.22875	2.43609	2.35271	3.1838
ZCCHC12	1.17154	1.06674	1.18392	1.12804	1.31676	1.23124	9.58428	9.45635	8.27757
SPRR2B	0	0	0	0.123454	0	0.122362	1.02666	0.808872	0.502016
RPS6KL1	0.686651	0.978586	0.783106	0.850317	1.17494	0.810977	7.53862	7.59003	6.27852
SHC3	0.3308	0.227089	0.361651	0.574606	0.424919	0.241906	3.30545	3.24569	2.64379
PNP	20.8366	18.9714	19.8891	22.1738	20.6239	19.5215	212.894	113.285	74.5399
VAX1	0.00319572	0.0101063	0	0.0270812	0.0167134	0	0	0.0190052	0
CAMKV	0.742107	0.652766	0.722089	0.846281	0.616725	0.631529	5.14634	5.89013	5.3069
CNGA3	0.0801734	0.109081	0.060846	0.105862	0.0732006	0.0534688	0.738479	0.714028	0.817124
IRX1	0.255429	0.314008	0.253188	0.284489	0.204934	0.310267	2.16705	2.55497	1.96771
WDR72	0.542988	0.734396	0.569209	0.643403	0.499776	0.601446	4.69242	5.08774	4.27812
MKRN3	0.0572652	0.0239199	0.0360597	0.0830046	0.110845	0.0872279	0.598333	0.60738	0.653183
CRP	0.0235216	0.0083944	0.0191736	0.121627	0.0207095	0.0112728	0	0.011774	0
MKI67	20.5406	19.3897	19.0993	20.8308	19.6285	20.7281	99.7715	152.373	182.971
PAK7	0.359503	0.428465	0.406258	0.413384	0.427456	0.363305	3.23361	2.84041	3.24406
CDKL2	0.368543	0.319064	0.414745	0.42734	0.426891	0.288258	3.11671	3.03113	3.09541
AC091801.1	0.0188909	0	0.0951388	0.0759349	0.034173	0.0665157	0.448353	0.596698	0.515048
B4GALNT1	0.368818	0.294473	0.269791	0.287705	0.241614	0.282815	2.11679	1.96286	2.34888
SYP	1.65151	1.53267	2.01824	1.85982	2.0827	1.58278	14.3816	14.4456	14.7919
CLEC18A	0.352459	0.281772	0.225218	0.235656	0.274639	0.203212	1.98144	2.17354	1.95739
C2orf71	0.00199199	0.00428576	0.00733111	0	0.0106223	0.00286334	0.0206003	0.0536215	0.0610014
RND2	3.027	2.37708	2.98221	2.7768	3.15179	2.36018	22.1307	22.6245	20.8498
GABRR1	0.0317827	0.0657973	0.0325729	0.0745663	0.0777974	0.10735	0.626311	0.507306	0.515151
NRCAM	1.98317	2.23944	2.20494	2.28676	2.29763	2.71837	17.0754	16.9461	16.243
CDH16	0.0925082	0.289629	0.135694	0.134833	0.228597	0.140784	1.39226	1.59467	1.77765
MEI1	0.415906	0.020042	0.0398457	0.0321351	0.0840282	0.0571412	0.0241249	0.0912364	0.0372211
PHF21B	1.4041	1.22295	1.26617	1.37609	1.7693	1.36514	10.1006	10.7352	9.67376
AC005481.5	0.00847648	0.00457229	0.00521711	0	0.00565604	0	0.0330395	0.0510259	0.0248558
PRKAG3	0.00893142	0	0	0	0.0119451	0	0.056529	0.0705694	0.0437467
ZNF534	0.0369461	0.00823678	0.0235265	0.0293162	0.0238578	0.0331919	0.169301	0.262633	0.247367
ABCA9	0.0302567	0.0367029	0.0334866	0.00653357	0.0720569	0.0298816	0.24991	0.325672	0.162582
C12orf76	0.0139756	0	0	0	0	0.0101522	0.0730865	0.0635886	0.0618821
PAPPA2	0.392634	0.337354	0.377632	0.392684	0.399158	0.458789	2.93051	2.94467	2.75254
CSRP1	6.17893	6.02424	6.38879	6.87535	6.80151	5.67614	50.4928	49.1158	45.9922
PDCD1	0.00732962	0	0.288336	0.0425029	0.029387	0.0106567	0.0959017	0.0111273	0.0324816
CCDC42B	0.0217532	0	0.0270508	0.0158673	0.156617	0.0159352	0	0	0.0486196
RAB3A	3.20393	2.69204	2.89835	2.88637	3.36326	2.93008	24.3122	21.9706	22.0485
PIWIL1	0.0674058	0	0.0895477	0.0107241	0	0	0.0220316	0	0.0109015
RP11-834C11.12	0.35548	0.22098	1.96e-05	0.0386141	0.116379	0.00141588	1.66e-05	1.05261	0.615084
LHFPL3	0.0283375	0.0396007	0.0533445	0.0815263	0.0726946	0.035848	0.568487	0.420399	0.491407
OTOL1	0.0232536	0	0.014475	0.0509532	0.0311396	0.034124	0.0307261	0.196557	0.277701
GNG13	0.0189973	0	0	0.056241	0	0	0.127675	0.0894838	0.14441
UAP1L1	1.03553	0.887995	0.90385	0.869442	1.09693	0.788772	7.64603	7.12991	7.12693
GPR149	0.0592375	0.00712192	0	0.00952922	0.00879336	0.0191085	0.180542	0.0697975	0.0873458
SPRR2D	0.011012	0	0.0141666	0	0.014891	0.0508384	0.133137	0.0721074	0.0798115
TCP11X1	4.66e-25	0	0.00545554	0.0159914	0	0.0133627	0.0783438	0.0517435	0.112812
MPZ	1.48775	1.49215	1.9087	2.35614	1.55752	1.04019	12.26	14.6305	12.8818
PNLIPRP3	0.0194515	0.00701489	0.0240262	0.00938557	0.0086619	0	0.169345	0.117837	0.0669071
MED12L	0.393712	0.450516	0.436106	0.434375	0.346523	0.460214	3.1953	3.01286	3.30204
KCNJ4	0.384038	0.342627	0.596227	0.414973	0.543489	0.460024	3.78512	3.96908	3.55011
CADPS	2.64732	3.00345	3.05238	3.07039	2.95553	3.90856	21.3582	22.7798	21.3656
SLC6A17	0.111779	0.0825427	0.0726183	0.0661239	0.102275	0.0977061	0.722805	0.711658	0.697089
MAP1B	22.7112	22.9833	21.6493	23.4137	22.1567	24.0871	164.929	164.567	166.212
SERPINB5	0.0430011	0.0348431	0.00662807	0.0388275	0.0215312	0.00778232	0.168042	0.113612	0.370405
DCLK1	2.86459	3.15932	2.7777	2.79224	2.84745	3.19526	21.1817	22.7944	22.1344
ELMOD1	1.30518	1.20935	1.15939	1.26349	1.06821	1.2596	9.1059	8.78029	8.65831
HDAC9	2.32887	2.91	2.34197	2.02976	2.38491	2.21106	17.4126	17.6416	14.9036
CDH19	0.83378	0.816399	0.813546	0.866792	0.632619	0.830378	6.01006	5.33244	6.06634
2020-09-03	6.4751	6.4033	6.41072	6.5945	6.51512	6.59351	47.926	45.4395	45.0487
MSC	0.778812	0.843918	0.9447	0.727101	0.855497	0.740544	6.05877	6.32825	5.41555
C20orf26	0.0403232	0.0835367	0.132285	0.115216	0.118781	0.0601743	0.819593	0.895989	0.663963
ARHGAP36	0.417579	0.275251	0.323085	0.284948	0.650685	0.423009	2.78021	2.64066	3.28685
ASIC4	0.16401	0.129949	0.110442	0.080873	0.131392	0.118746	0.935402	0.949376	0.831171
SPESP1	0.0466278	0.0126953	0	0	0.0312208	0	0.169443	0.0179168	0.0522078
HRH3	0.0565462	0.0672244	0.0697567	0.057213	0.0453074	0.00819186	0.442228	0.461367	0.449228
KCNA2	0.140303	0.116645	0.173169	0.179018	0.148254	0.20918	1.30381	1.21606	1.15755
ABCA3	1.14054	0.847707	1.39968	0.825358	1.07242	0.911045	8.59077	7.2006	7.57534
WBSCR17	0.922727	0.680668	0.804133	0.613495	0.85234	0.787039	6.38027	5.82743	5.26818
HCN4	0.0969641	0.125162	0.116564	0.0668359	0.131848	0.0808306	0.912403	0.788725	0.834145
HRASLS2	0.0288209	0	0	0	0.0389054	0	0.0396491	0.0465917	0.269519
CPNE6	0.00777272	0.0565681	0.0192392	0	0.0311707	0.0226234	0.142531	0.235785	0.218059
RTBDN	0	0.0139564	0	0.0651744	0	0.112288	0.275677	0.399372	0.507631
GRIN2A	0.878731	0.84709	0.755551	0.857348	0.941818	0.926349	6.51989	6.20013	6.39207
LRRC26	0.0432753	0.015766	0.0180366	0.0211777	0	0	0.0767363	0.178793	0.130096
GAD1	0.0404989	0.0567862	0.132454	0.0642096	0.122082	0.0791978	0.736346	0.909464	0.740726
GPRIN1	0.911168	0.778931	0.901234	0.946907	1.07386	0.681564	6.78352	6.61426	5.99235
SPTB	0.303725	0.288463	0.356821	0.323912	0.398245	0.272247	2.59372	2.41598	2.25712
RGR	0	0.00802655	0	0.010744	0.00990367	0.0215499	0.0748963	0.0675129	0
RERGL	0.0192956	0.0636689	0.0243095	0	0.0518653	0	0.25955	0.452501	0.088075
PAX9	0.0636154	0.0514013	0.0849318	0.0613381	0.130392	0.0687533	0.469983	0.626462	0.594458
BRSK2	1.26685	1.05208	1.27196	1.25073	1.00503	0.932985	8.19855	9.72762	7.34129
BTBD11	0.795927	1.07385	0.737562	0.790783	1.0334	1.21117	7.71637	7.15217	6.65915
LHX2	0.211221	0.288761	0.229782	0.179623	0.129134	0.192784	1.61007	1.16994	1.7291
FAM131B	1.38613	1.33923	1.50635	1.401	1.50548	1.27674	10.6764	9.83426	9.8159
TMEM163	0.400098	0.44293	0.361373	0.399475	0.367786	0.27934	2.92955	2.38579	2.69079
EYA2	2.3817	2.4056	2.68242	2.20564	2.40977	2.40967	16.8463	16.1811	15.927
ZNF474	0.135664	0.181657	0.177834	0.150569	0.16003	0.185904	1.13154	1.16027	1.32723
NKX6-1	0.203631	0.197881	0.25212	0.149077	0.292387	0.124544	1.64879	1.56881	1.72218
DYNC1I1	0.295448	0.256222	0.219385	0.578169	0.399637	0.397363	2.94975	2.38165	2.54665
TTBK1	0.245121	0.219374	0.254105	0.342629	0.249741	0.217513	1.75888	1.72926	1.64752
TUBB2B	42.0068	38.0784	41.9669	40.9892	42.2238	36.5068	283.861	295.097	264.279
CTSW	0.0131415	0.114751	0.0983375	0.03851	0.140924	0.0193494	0	0	0
LRP1B	0.749349	0.699412	0.738126	0.748542	0.707953	0.628397	5.1302	5.04378	4.81559
MYBPC2	0.325063	0.241042	0.230019	0.275266	0.25484	0.281592	1.91562	1.81525	1.89962
PAK3	2.66513	2.23079	2.87696	2.64579	2.31035	2.71074	18.3002	18.4811	17.3779
SLC6A3	0.0999692	0.216386	0.127675	0.124212	0.161905	0.216737	1.34158	1.74714	0.805401
CCDC160	0.684724	0.721125	0.366622	0.606256	0.41408	0.698382	4.50639	4.98448	4.124
ACADL	0.0534935	0.0449828	0.0220066	0.0343821	0.0158767	0.0861602	0.403123	0.26964	0.341269
MYLK3	0.0712871	0.0865403	0.137181	0.128524	0.184749	0.192913	0.99896	1.2819	1.24027
NKX6-2	0.342766	0.187971	0.193674	0.202271	0.276116	0.203634	2.06428	1.71284	1.58204
GRM5	0.153883	0.0416902	0.0431392	0.0505916	0.0281853	0.0430374	0.314191	0.384684	0.308416
PPP1R42	0.0166508	0.018251	0	0	0.0223511	0.024705	0.044519	0	0.16559
CDH20	0.339445	0.290095	0.347748	0.228289	0.372411	0.31878	2.28298	2.28954	2.30895
SPNS3	0.0728517	0.0471401	0.107658	0.013243	0.0387809	0.0132904	0	0	0
SLC4A10	0.0555182	0.0712803	0.0423242	0.0498273	0.0515454	0.0372241	0.3327	0.337913	0.418196
CPEB1	0.441695	0.527011	0.453875	0.67223	0.790402	0.547277	4.191	4.79549	4.11391
IGFL4	0	0.0384472	0.0441943	0.121685	0	0	0.214167	0.370403	0.0541946
PDE1C	0.479386	0.502451	0.614364	0.42096	0.459368	0.517302	3.03651	3.56201	3.60921
CPLX2	0.654793	0.5903	0.714709	0.61575	0.699683	0.474367	4.88055	4.84092	3.86826
ENKUR	0.557555	0.312264	0.23926	0.303745	0.443517	0.357569	3.03195	2.78592	2.75323
TAC1	0.923853	1.06976	0.761979	0.736706	0.835681	1.01066	6.47684	7.32547	5.73554
GRP	0.0439943	0.155925	0.121023	0.646306	0.0330347	0.0707929	0.0333973	0.0747871	0
GPR45	0.0185896	0.0100922	0.0230607	0	0.0124334	0.0542848	0.171026	0.156088	0.0275921
ICAM5	0.0791561	0.0534198	0.0792543	0.0785611	0.125484	0.10025	0.663124	0.67887	0.595803
STMN2	37.5632	37.5203	37.9936	39.9718	35.7572	39.9208	260.751	267.966	254.887
CDK5R2	0.369571	0.281702	0.441236	0.411878	0.45316	0.333816	2.95617	2.68523	2.86397
MEIOB	0.0621645	0.0578489	0.0988962	0.0757858	0.101544	0.110987	0.695718	0.711884	0.501815
MGAT5B	0.527078	0.378571	0.554514	0.441882	0.55159	0.350216	3.45622	3.90117	3.14394
SPAG5	12.0441	11.0378	13.574	12.4359	12.8918	12.5944	69.3255	108.607	58.1356
IRG1	0.00713193	0.00772243	0.0176367	0	0.0571836	0.0331778	0	0	0
SLCO5A1	0.343722	0.287566	0.36413	0.405626	0.434805	0.299226	2.56761	2.83408	2.33187
EEF1E1	25.5551	26.8506	23.7188	28.9433	23.6158	30.0636	228.268	130.436	176.268
SPINK2	0.0275846	0.223817	0	0	0.0537788	0.123903	0.055978	0	0
ANKUB1	0.0122773	0.006753	0.011474	0	0.00819927	0	0.0643626	0.0557787	0.0823698
TMEM213	0	0.0540597	0	0	0	0.208334	0.0718878	0.314814	0.0405564
PLA1A	0.455262	0.484866	0.339941	0.312642	0.38628	0.251349	2.72918	3.20254	2.61901
CCDC155	0	0	0.00938444	0	0.0614877	0.0110338	0.0458247	0.0194114	0.0819142
BHLHE41	1.27555	1.51813	1.46198	1.35779	1.40899	1.31622	9.14253	9.6484	9.42929
C4orf45	0.0286662	0.0313273	0.053757	0	0	0	0.190577	0.0222007	0
CDO1	4.60043	4.658	4.49887	4.68188	4.31522	5.11904	31.3707	30.6136	28.8856
RBFOX1	1.33742	0.870332	0.913511	1.77961	0.794242	1.16727	8.30242	7.93134	8.99743
CHST8	0.449884	0.353542	0.466376	0.399597	0.573848	0.409086	3.12719	2.81483	3.00396
AP000889.3	0.019324	0.0212543	0.0243464	0	0.0259707	0.0576778	0.155964	0.0911099	0.205819
AC012215.1	0.0299994	0.175409	0.438896	0.144432	0.140303	0.127906	0.794622	1.1556	0.00749968
SLITRK2	3.05947	2.87325	2.62246	2.98962	2.60897	2.97129	19.6785	18.6183	19.0382
DUSP4	2.68799	2.7485	2.47372	2.57027	2.41592	2.46178	17.3881	17.4723	16.6644
TMOD1	1.80644	1.46823	1.39647	1.74312	1.3088	1.55052	10.4942	10.6564	11.7513
C1QL3	0.0850872	0.0591484	0.0750238	0.0351652	0.0405887	0.0616889	0.396474	0.441312	0.537034
NPFFR1	0.00467875	0.0033536	0	0.00447618	0	0.00895891	0.0362539	0.018636	0.024991
FMN1	0.528503	0.545789	0.741434	1.17796	0.433599	0.608681	5.32472	4.0963	4.34431
RTN4RL2	0.251691	0.280051	0.33707	0.305913	0.358773	0.132101	2.25774	2.12141	1.84735
TCHH	0	0.00218957	0	0	0.00271335	0	0.0131563	0.0121763	0.0118731
PIFO	1.38521	1.63788	1.45529	1.36664	1.41157	1.74817	9.99072	10.9064	9.95587
ACP5	3.06728	2.6177	3.08907	2.53429	3.10481	2.75381	20.3111	19.3639	18.5739
FSD2	0.0324175	0.046156	0.0238666	0.0656351	0.00884726	0.0300738	0.269901	0.293976	0.276164
UGT3A1	0.553494	0.536972	0.671153	0.396146	0.521779	0.595997	4.13125	3.62566	3.39911
CDH22	0.0681895	0.0630474	0.0734919	0.0516448	0.100948	0.097713	0.621947	0.563867	0.608469
SLC22A11	0.0389574	0.00859268	0.0464581	0.021135	0.0421977	0.0211963	0.333449	0.166374	0.212173
PGM2L1	2.81628	3.04672	2.76284	2.87947	2.68506	3.15431	18.7612	19.4703	19.3341
LRRN1	11.6696	12.4185	11.4244	12.5642	11.063	12.9788	81.0836	77.3893	78.5508
SRL	1.48211	1.49399	1.38869	1.59866	1.61568	1.42131	10.7024	9.68265	9.61646
SNAP25	3.962	5.1884	4.71272	4.23317	4.03744	4.1403	29.3434	30.5901	28.3467
C12orf74	0.0085247	0.0184947	0.0316885	0	0.0683979	0.0205204	0	0	0
AC003102.1	0.0657441	0.0123523	0.0896007	0.0137388	0.0191857	2.48e-07	0	0	0
FOXJ1	0.712203	0.695867	0.773209	0.54358	0.684792	0.544825	4.54547	4.56322	4.17482
MGAT4C	0.971026	1.64555	1.16893	1.65076	1.62671	1.8796	10.7284	10.0858	9.81963
NETO1	0.169364	0.226448	0.178733	0.220191	0.181566	0.179966	1.26782	1.40415	1.39355
HEPHL1	0.00265941	0.00858983	0	0.00382376	0.00354644	0.0153125	0.00688595	0.0318761	0
TCP11X2	2.61e-10	0	0	0.0170851	0	0.0133627	0.0800837	0.0517295	0.0845073
NLRP11	0.00962166	0.0155819	0	0.0527615	0.00642127	0.00660727	0	0	0
EGR1	9.00332	8.8953	10.1858	8.96589	9.25219	7.99932	58.1159	58.1719	56.4762
EMX2	1.08013	1.02774	1.29417	1.29274	1.20624	1.37893	7.8538	8.78719	7.22749
CDH6	4.33641	4.42852	4.48968	5.1343	4.51226	4.7625	29.8569	29.4487	29.3753
SYNDIG1L	0.0691278	0.0951629	0.0853598	0.0363737	0.0671568	0.0638148	0.483981	0.418542	0.611139
ANO3	0.285306	0.143214	0.250897	0.192198	0.257586	0.321673	1.60649	1.64701	1.90168
PALMD	1.24088	1.18157	1.24697	1.19043	1.23255	1.46914	7.82342	8.13143	7.2978
PCDH15	0.300291	0.555939	0.331331	0.407024	0.27199	0.276266	2.67376	2.53786	2.15779
CFC1	1.45012	1.28443	1.40473	1.57323	1.20821	1.10364	9.37184	9.05317	8.17645
PHOSPHO1	0.0571025	0	0.0216809	0.3183	0.0274925	0	0.121291	0.130279	0.0388928
MMRN1	2.16807	2.61964	2.08873	2.00597	2.3252	2.412	14.4906	14.9248	15.0203
C10orf126	0	0	0	0.0416994	0	0.0104546	0.0564493	0.065492	0.0424862
L1CAM	4.11951	3.67368	3.50562	3.77524	4.63057	3.97933	25.6979	25.5701	24.7606
SLFN12L	0.00840799	0.00588034	0.00583959	0	0	0.0490124	0.0110282	0	0.0124528
JAKMIP1	0.034119	0.117648	0.0214137	0.0934292	0.0692117	0.0186642	0.434236	0.554811	0.603452
ARSF	0.0163556	0.0766164	0.0303825	0.0237459	0.0437358	0.035736	0.220001	0.298557	0.25559
NTRK2	17.0008	17.13	16.1995	18.7891	16.1317	19.918	115.859	114.189	113.793
FITM1	0.11812	0.306715	0.216181	0.129193	0.13827	0.078575	1.46307	1.09245	1.20692
CACNG2	0.0319582	0.020743	0.0789375	0.0647543	0.0597686	0.0278227	0.267043	0.445169	0.386226
LY6G6F	0.209906	7.31e-06	0.0419521	0.298659	0.115816	0.0690511	2.64e-08	0	0
SHD	1.01356	0.858956	0.964131	0.986342	1.35725	0.797095	6.33877	6.54779	5.64225
ABCA12	0.0649113	0.0280331	0.0829189	0.0678592	0.0183288	0.0416947	0.410409	0.440876	0.321873
EPGN	0.0146285	0.0159926	0.0182967	0.0429684	0.0784884	0	0.190078	0.236534	0.289002
PNMA2	1.65591	1.79572	1.61389	1.60441	1.72919	1.83408	10.8397	11.1368	10.727
FUT3	0.128638	0.0536189	0	0.0512696	0.0901408	0.0781655	0.581506	0.547502	0.416898
CTD-3088G3.8	0.0385158	0.0157813	0.0410289	0.0368652	0.0496189	0.0316251	0.137461	0.348803	0.114096
KB-1980E6.3	0	0	0.054972	0	0	0.0663201	0.419581	0.212854	0.0680751
RPL3L	0.0141368	0	0.0262157	0.0102423	0.00944537	0.0102711	0.0924286	0.042891	0.093912
FGF20	0.0572283	0.0310786	0.071019	0.0416445	0.100006	0.041801	0.45561	0.378854	0.4108
CCDC17	0.0833361	0.105251	0.697882	0.114546	0.11522	0.0788329	0.00939177	0.0217995	0.0417545
RBL1	0.0722525	0.0131213	0.120013	0.105624	0.0161291	0.0176874	0.015927	0.0741169	0
VSIG8	0.0087349	0	0.0108265	0	0.0700884	0	0.0116772	0.0135634	2.23e-41
THSD7B	0.947287	0.965466	0.847874	1.0682	0.807099	0.901145	5.92677	5.9862	5.58191
NXPH4	2.06267	2.00869	2.18538	1.60156	2.27523	1.13142	13.7483	13.1968	11.7746
DAZL	0	0.0104881	0	0.00700898	0	0.0210748	0.0252805	0.0805593	0.0427974
SLC1A6	0.275201	0.288065	0.198533	0.31053	0.278255	0.314834	1.92299	1.6964	1.91783
FXYD7	0.400267	0.367882	0.43433	0.651907	0.540776	0.377572	2.95214	3.37279	3.2405
MYOZ1	0.255475	0.324184	0.238184	0.232841	0.199475	0.187053	1.43144	1.4356	1.69618
ONECUT3	0.125737	0.118983	0.162399	0.149194	0.118437	0.170984	0.961553	1.00949	0.906319
NDUFA4L2	8.12836	7.96791	9.02755	8.49402	9.40186	7.38573	52.8852	58.5236	49.9689
CTC-360G5.1	0.298868	0.24567	0.216323	0.560035	0.370051	0.2563	2.35772	2.34088	1.74694
C1orf127	0.0270933	0.0764037	0	0	0.027149	0.0295079	0	0	0.00999016
SLITRK1	0.464083	0.535197	0.495775	0.45018	0.505375	0.474431	2.99402	3.05769	3.03285
GPR137C	0.99531	1.47906	1.16737	0.995724	1.0993	1.25817	7.15817	7.73589	7.49101
HEY2	0.617095	0.606266	0.685394	0.580437	0.629283	0.455081	3.83852	3.6274	3.74659
MB	0.499926	0.115337	0.13222	0.110635	0.181714	0.0746805	1.0321	1.08525	1.05805
CDKN1A	8.43715	7.96275	8.14157	7.36787	8.39394	7.65354	52.9025	49.7617	46.6335
ABCA8	0.483703	0.517625	0.429314	0.487908	0.528542	0.541238	3.10298	3.05134	3.23555
TUBB2A	26.8875	24.9945	27.4709	24.9986	25.5973	22.4213	163.029	163.368	148.881
KLK12	0.146288	0.146854	0	0.0247648	0.079005	0.0446403	0	0	0
RIMS3	2.24537	2.16621	2.39309	2.34246	2.4122	2.24148	14.595	14.3304	13.4968
PABPC1L2A	0.00687032	0.0334653	0.0424557	0.0049759	0.0523348	0.0299371	0.139187	0.222707	0.299053
CACNG4	4.31589	3.95865	4.39409	4.12628	4.63578	4.22143	26.8591	25.0664	25.9925
IDI2	0	0	0.0154949	0.0181846	0	0	0.0493667	0.0574452	0.111557
TECRL	0.0694947	0.0440928	0.0402474	0.255699	0.0729826	0.227318	1.48013	0.929568	1.16619
LAX1	0.00490584	0	0.0940726	0.0539211	0.013098	0.0354788	0.0495074	0.00739683	0
RAMP3	0.094403	0.0140241	0.0693632	0	0.0172274	0.0189181	0	0	0
TMEM40	0.0658816	0.0659339	0.197452	0.0301932	0.0832737	0.114112	0.652842	0.65502	0.628242
REEP2	1.84941	1.80224	2.06791	1.40319	2.26985	2.10627	13.2371	12.1569	11.1722
C10orf53	0.00629909	0.00681341	0.0326959	0	0	0	0.0177286	0.0476747	0.00928166
ZFP3	0.114843	0.100105	0.154477	0.129758	0.127628	0.137783	0.874531	0.753973	0.758958
SPSB4	2.6573	2.49394	2.63171	2.41772	3.34263	2.33381	15.9174	15.9355	14.7974
C11orf70	0.511782	0.492655	0.478005	0.454869	0.314177	1.28329	2.83266	2.82274	3.34525
AVPR1A	0.329446	0.234611	0.236824	0.236039	0.227622	0.142153	1.67157	1.31154	1.02787
MMP24	0.397604	0.386271	0.468677	0.351815	0.43473	0.305324	2.62795	2.59231	2.25957
MB21D1	0.0754681	0.15017	0.142804	0.0535301	0.0883444	0.113966	0.784018	0.705697	0.877978
PROB1	0.235565	0.200448	0.223154	0.150303	0.241854	0.183316	1.30162	1.40555	1.32931
KLHL35	0.363027	0.287296	0.27365	0.304989	0.323999	0.2257	1.92835	2.02504	1.58972
MURC	1.57849	1.68752	1.40737	1.55742	1.38484	1.4692	9.23078	9.5342	8.65561
UCHL1	35.6408	32.3542	35.0001	35.52	35.401	33.3247	210.802	210.822	197.001
DHFRL1	3.78941	3.82821	3.95545	3.80867	4.19598	4.05406	33.4837	8.94985	12.5189
HRC	2.25518	2.16661	2.04351	2.11738	2.13358	1.64075	12.4741	13.1914	11.7375
CACNA1A	0.816876	0.496553	0.563842	0.699825	0.710017	0.571778	3.92638	4.62277	3.44862
P2RX7	0.293005	0.417405	0.357505	0.355921	0.475609	0.396744	2.34726	2.44119	2.36231
TBX15	0.304794	0.365413	0.387059	0.391683	0.328738	0.506486	2.40769	2.15525	2.19531
GABRQ	0.493718	0.474739	0.51337	0.568188	0.505901	0.420816	3.1075	2.97633	2.76516
ASCL1	2.0432	2.01714	1.87853	1.83738	1.84399	2.14442	11.3049	12.8946	10.8719
SNX31	0	0.00669984	0.0605753	0	0.0363576	0.0200581	0.252165	0.106175	0.163175
GPC2	2.73549	2.4862	2.84544	2.54817	2.91166	1.95683	16.4227	17.234	14.7471
AC007952.5	0.0299225	0.148595	0.0944467	0.0846274	0.186785	0	0	0	0
A4GNT	0.0180183	0.0684495	0.0111711	0.104796	0.0722983	0.0920223	0	0	0
CFC1B	1.31155	1.03914	1.13646	1.23537	1.10185	1.05517	7.42503	7.2233	6.43736
RP11-279O9.4	0.198169	0.232244	0.133484	0.492246	0	0	0.773321	0	1.4206
CYP1B1	3.12401	3.67907	3.0673	3.21707	2.88229	3.04903	17.9214	18.9772	18.6897
CHRM5	0.0111777	0.0825952	0.00600106	0.0161546	0	0	0.104815	0.0587374	0.0357601
LRRC2	0.201236	0.207632	0.216233	0.184867	0.219878	0.269587	1.05309	1.2485	1.43761
FAM182B	0.0095855	0.0104117	0	0.0443257	0.012824	0.0140044	0.0933347	0	0.0458634
GPR55	0.0493299	0.0115927	0.00933571	0.0424352	0.0658184	0.06023	0	0	0
ZNF454	0.469283	0.646833	0.547347	0.42904	0.538006	0.713621	3.71611	3.67834	3.48122
GPM6A	2.37015	3.03506	2.25904	2.90768	2.45963	2.51288	15.2959	17.0721	16.6654
GTF2A1L	5.34e-77	0.12919	0.375141	0.22299	2.57e-35	3.07e-64	0.455742	0.0738242	4.39e-48
C15orf54	0.0288577	0.0311548	0.102353	0	0.0321013	0.0139102	0	0	0
PLA2G16	1.79041	1.61737	1.95093	2.49053	2.31537	1.4647	13.2839	12.5864	12.7585
PDZD9	0	0.018627	0	0	0	0.0252202	0.136357	0.0265144	0.0513922
BIRC7	0.405165	0.384821	0.620161	0.703243	0.669042	0.313736	3.85826	3.40751	3.70908
C1orf158	0.0386419	0.0416695	0.106059	0.027839	0.0877738	0.01673	0.524426	0.505701	0.306432
RPGRIP1	0.0862725	0.0167302	0.00955316	0.0105919	0.0206377	0.159491	0.111517	0.0236882	0.0230466
ERC2	0.665881	0.639879	0.624931	1.01751	0.734613	0.732685	4.29495	4.307	3.95951
SLC47A2	0	0.0220687	0.00839318	0	0	0.00986335	0	0.010295	0.061312
TSPAN33	1.7686	1.89991	1.49522	1.80175	1.93892	1.99094	11.3343	11.474	9.79427
C22orf31	0.0561222	0.0411194	0	0.0276769	0.100539	0	0.30154	0.26413	0.312627
MICB	0.170772	0.158931	0.201944	0.199138	0.287917	0.174202	1.06128	1.2931	1.04486
DUSP8	1.16119	0.966125	1.08251	0.924595	1.0412	0.855344	6.33038	6.23795	5.61631
LRRC9	0.157839	0.243659	0.171558	0.278667	0.139463	0.201146	0.903177	0.900196	1.81828
B3GAT2	0.227228	0.272166	0.255146	0.264831	0.200059	0.280494	1.60502	1.4785	1.47601
CLCA2	0.0179765	0.0193776	0.00442135	0	0.0191864	0.0207426	0.0513091	0.0756126	0.142105
ENPP3	0.172184	0.217018	0.190351	0.228865	0.200044	0.468592	1.09096	1.51502	1.22536
MAPK8IP1	3.70284	3.47057	3.61012	3.50024	4.46828	2.85321	21.9847	20.8427	19.5842
GZMK	0.0982857	0.0594111	0	0	0.0146193	0.0320024	0	0.0167496	0
SLC9C1	0.00727921	0.0274663	0.0932079	0.00524161	0.0194241	0.0870716	0.148015	0.0218734	0.00532806
MUC16	0.0141536	0.0176349	0.0050286	0.00221743	0.00546248	0.000443605	0.0763152	0.0740107	0.0665273
DRC1	0.146005	0.144717	0.378143	0.105596	0.121481	0.194058	1.11908	1.1411	0.922754
ZFHX2	0.62943	0.496923	0.590109	0.471504	0.588192	0.445749	3.48583	3.22762	3.07438
CRYBA2	0.634884	0.0346972	0.35877	0.329101	0.231576	0.0952023	0	0	0
RP11-872D17.8	6.92e-235	0.0686352	0.421848	0.254465	0.101119	0.482713	0.0802885	0	9.35e-114
ZNF880	1.6408	1.42868	1.21135	1.67198	1.77034	1.78102	8.56249	10.668	9.88562
HS3ST6	0.0512831	0	0	0	0.0459	0	0.27451	0.214714	0.161276
CA14	2.04395	1.53488	2.48405	2.86089	2.39989	3.22847	15.1692	17.0923	14.3589
CD70	0	0.051044	0	0.0313652	0	0	0.142569	0.201971	0.0645246
CNDP1	0.0208446	0.0376086	0.00866571	0.0307125	0.037137	0.100938	0.20058	0.226478	0.184576
ANKRD20A2	0.0947816	0.0928799	0.120506	0.0800823	0.0996122	0.101778	0.547979	0.566785	0.583756
CNGB3	0.0463549	0.0142713	0.00814008	0.0884093	0.0176672	0.0525006	0.283334	0.263407	0.276092
TRIM9	1.01634	1.19084	1.06947	1.06619	1.21949	1.14471	6.5566	6.59816	6.6107
HMX2	0.0498038	0.0324735	0.0123691	0.0290151	0.0533135	0.0291289	0.314673	0.243767	0.207321
NFKBIB	4.66054	4.43011	5.13725	4.79916	5.0189	3.38876	16.9582	35.7598	23.9066
SLC1A7	0.00570727	0.0531926	0	0.0247504	0.00762171	0.00826906	0.0223199	0	0
SUSD2	0.633372	0.655462	0.832784	0.633732	0.810778	0.622401	4.44558	4.50093	4.27114
GPX3	8.43137	6.78964	8.60516	8.89424	8.27498	8.52049	49.2891	48.1504	45.2625
HAO2	0.0677243	0.0840803	0.146756	0.0845052	0.0388325	0.141399	0.896587	0.550314	0.692771
UNC79	0.196455	0.228801	0.226534	0.171338	0.190714	0.187572	1.30352	1.13097	1.25849
PPEF2	0.00429493	0	0.00528735	0.0309656	0.00573185	0	0.00558096	0	0
IL7	0.24985	0.500058	0.31888	0.607818	0.369797	0.324597	2.82722	0.999326	0.0331791
CCDC158	0	0.0171664	0	0	0.00530992	0	0.0239274	0.032414	0.0116615
SIRPG	0.00807143	0.03574	0	0	0	0.0365339	0.0329522	0.0386137	0
C22orf42	0.0619246	0.0135008	0.0154369	0.054349	0.0165909	0.0364089	0.278688	0.305209	0.240793
AC040977.1	0.58984	0	0.211638	0.084234	0	0.17235	0	0	0.177401
CD2	0	0	0.0250958	0.0147178	0.013519	0.0147763	0.0266046	0.0463757	0.108505
CELSR3	0.652086	0.622743	0.73406	0.620792	0.732261	0.566493	4.12095	4.16252	3.57325
ZNF750	0.0322116	0.0169161	0.0270679	0.0305017	0.0582875	0.00566007	0.170214	0.141512	0.195336
SSBP3-AS1	0.0179123	0.0983281	0	0.0793876	0	0	0.0240156	0.11214	0.135793
LRRC4	1.41159	1.4238	1.4237	1.26546	1.59203	1.27578	8.14636	7.97917	7.32486
LANCL3	0.105576	0.0730064	0.0835035	0.0851815	0.0714844	0.0631936	0.42551	0.521394	0.436066
DTNA	3.54851	4.00715	3.6496	4.39003	3.71257	3.62918	21.439	20.0459	23.9339
IGFL2	0.121151	0.227946	0.052438	0.125796	0.0547473	0.118343	0.84519	0.47071	0.611637
CPLX3	0.0224029	0.00808938	0.0461889	0.0324853	0.00998073	0.0543026	0.244345	0.226825	0.23173
2020-03-04	0.281159	0.26463	0.266126	0.227914	0.293133	0.186305	1.726	1.46948	1.28567
AL162407.1	0.178581	0.651477	0.0132594	0.655121	0.120249	0.305899	2.85e-05	1.01e-05	0.000128219
HAVCR1	9.32867	9.87791	9.80918	10.8847	8.78903	10.9623	30.7578	76.8958	51.0968
S100A6	16.7724	17.1295	17.8043	14.4684	16.4548	13.4933	94.8173	97.4889	85.1254
CLCN4	1.75549	1.9895	1.6582	1.76179	1.97115	1.92757	10.7	10.9444	10.3605
ALDOB	0.452229	0.509188	0.588934	0.528804	0.587512	0.539099	3.40362	3.15921	2.88377
TPPP	0.543112	0.604334	0.725228	0.570783	0.709449	0.617581	3.9008	3.87736	3.60944
CD69	0.298215	0.188088	0.250726	0.196034	0.0900915	0.246904	1.37913	1.45525	1.1003
AL590714.1	5.71029	2.28762	1.98305	0.862666	0	2.82535	0	0	0
CACNA1E	0.379947	0.320501	0.321173	0.459165	0.359744	0.281671	2.19677	1.79411	2.11184
TSPAN10	0.110466	0.174629	0.112248	0.117028	0.161257	0.16155	0.832938	0.791237	0.940773
RELL2	0.638485	0.537923	0.887542	0.432593	0.669653	0.487227	4.17287	3.37143	3.04447
NAPB	3.66492	3.82201	3.53166	3.77468	3.78341	4.10587	20.0876	21.0363	21.2175
MOXD1	10.4845	11.3425	10.8948	11.9804	11.0122	11.9987	66.0313	64.0163	63.5876
MOG	0.0459715	0.0116901	0.0108543	0.0110371	0.016196	0.117609	0.0283423	0	0.0480222
SPATA4	0.0301398	0.0329689	0.0467834	0.0664498	0.0808522	0.066843	0.180644	0.374269	0.408385
ASIC5	0.066578	0.01033	0.0236053	0.0138417	0.0381723	0	0	0	0
OC90	0.0894316	0.0485286	0.0221735	0	0.0119575	0.013044	0.0469768	0	0.0132591
ANKRD65	0.317805	0.474504	0.425825	0.363474	0.534353	0.235333	2.69659	2.25773	2.44653
NPTX1	0.375535	0.353463	0.409996	0.416053	0.441465	0.376495	2.26227	2.33477	2.07274
C4orf47	0.471364	0.572777	0.353665	0.257186	0.472697	0.617019	3.01373	2.94769	2.95414
BCL2L2-PABPN1	0.381245	0.522724	1.11999	0.227761	0.668206	0.271548	4.30601	2.16626	3.19177
EBF1	3.15588	3.72154	3.40211	3.30773	3.22234	3.09458	17.9897	19.0145	17.7609
TMC2	0	0	0.00573801	0.0134431	0.006218	0.0336715	0.0605828	0.0421133	0.0820432
ASB14	0.00464561	0	0	0	0	0.0201468	0.0241492	0.00700304	0.0204546
CHRNA6	0.0506381	0.0205869	0.0319758	0.0122588	0.0225698	0.0368996	0.160557	0.182467	0.217455
HOXC10	5.77448	5.82321	6.24771	6.0665	6.07362	6.87808	34.2811	33.813	32.3925
TMIGD1	0.0952053	0.0318093	0.159077	0.0233534	0	0.0705054	0	0.0246851	0
AC026310.1	0.00642514	0.00695087	0.0238066	0	0.0429163	0	0	0.00972922	0.0284109
RP11-3B7.1	0.0141526	0.0154628	0.10613	0	0	0.020883	0.0376196	0	0.0425175
ADAM32	0.0573022	0.141759	0.0825913	0.0309552	0.0668954	0.0684406	0.162513	0.38049	0.563252
MYO5A	4.31492	3.31728	3.3744	3.11362	3.28179	3.7828	20.6202	19.3388	20.1098
MDGA1	0.639148	0.848034	0.870838	0.606176	0.732944	0.875845	4.37411	4.19921	4.99038
HSPA4L	1.20514	1.66103	1.64987	1.50759	1.35471	1.68727	8.81565	9.08754	8.16378
MAPK8IP2	1.46951	1.25761	1.73054	1.38879	1.67989	1.18052	9.0047	9.01816	8.09099
TMEM38A	0.919906	0.803977	0.987748	0.853644	0.963053	0.978987	5.29235	5.51719	4.57829
SLC22A16	0.0809198	0.0682641	0	0.0392178	0.02405	0.0980371	0.278595	0.379592	0.485792
RRAD	0.489489	0.475622	0.504728	0.516153	0.566787	0.503025	2.77093	2.61374	2.82841
OSBPL6	1.28696	1.07902	1.04748	1.25047	1.05062	1.1598	6.55542	6.52588	6.56783
WNT9B	0	0.0402521	0	0.0954214	0	0	0.0497404	0.256036	0.137614
CPSF4L	0.0361154	0.0552838	0.0466521	0	0.244464	0	0	0.0596372	0
C10orf67	0.0427822	0.0288507	0.040964	0.0308633	0.0509555	0.0386622	0.0645192	0.317795	0.0628147
ZNF229	2.56284	3.58218	2.02841	2.86249	2.61284	2.07293	13.722	15.611	15.1493
MAP3K19	0.00782974	0.0119943	0.140794	0.028472	0.0176526	0.100192	0.149364	0.10731	0
ARL4C	5.55441	6.72199	5.91426	5.73475	5.65727	6.33662	32.856	32.756	33.6521
C18orf8	3.52878	3.69725	4.02915	3.8852	3.20738	4.17611	22.3051	20.0845	20.3672
RTN4RL1	0.438669	0.3429	0.37638	0.388626	0.397398	0.33117	2.17938	2.05194	1.98746
DIRAS1	1.55839	1.66746	1.61803	1.51863	1.72876	1.34196	8.68952	8.51364	8.8202
TSPAN19	0.0186299	0.0409449	0.0234466	0.302909	0.0500594	0	0.0500393	0.239378	0.0848922
EPHA10	0.047444	0.0437654	0.0257188	0.0492363	0.066336	0.0452204	0.298071	0.184604	0.258153
JAM2	4.65765	4.37746	3.71217	3.98782	3.94485	4.02594	22.574	22.465	23.1472
THEMIS	0.0112623	0.0163524	0.00466132	0	0.0202352	0.0109392	0.0974525	0.0789934	0.0444298
CACNG7	1.28498	1.32209	1.51113	1.00927	1.32047	0.930623	7.54512	6.46476	6.39224
LRRC16B	0.277842	0.275577	0.279849	0.218051	0.307915	0.279217	1.44096	1.58652	1.33712
IL13RA2	0.245891	0.281415	0.0919316	0.197793	0.132764	0.108408	1.22086	1.09898	1.30522
CXorf30	0.0424734	0.0680625	0.0523685	0.0451928	0.0278513	0.0384272	0.164608	0.352639	0.216262
RP11-248J23.6	0.0374753	0.0181677	0.0124909	0.0293015	0	0.0882525	0.0132414	0	0
SPRR1B	0.155574	0.0876705	0.0504148	0	0	0	0.273861	0.25891	0.559497
ZNF365	0.0723742	0.0372776	0.0510316	0.0180106	0.0322996	0.0748104	0.331966	0.249307	0.430698
EGR4	0	0.0139084	0.00793935	0	0.00858736	0	0.0503611	0.0389358	0.00947487
FGF19	0.192396	0.167807	0.275858	0.143671	0.232123	0.189037	1.27975	1.16462	1.06058
MT3	0	0	0.0593325	0.277106	0	0	0.259727	0.26269	0.0917968
PSORS1C1	0.0582235	0	0.0768764	0.0539182	0.0957317	0	0	0.376921	0.19454
SPATA31A2	0.00341244	0.00122585	0	0	0	0	0.00505759	0.00700221	0.00166441
DDX4	0	0.191652	0	0	0	0.0688832	0.0413293	0.0760903	0.0298167
ADAM7	0	0	0.00536823	0	0	0.0252348	0.0155977	0.025739	0.0192123
PDE4C	0.3831	0.431176	0.298306	0.492553	0.283465	0.281167	2.06737	2.27981	2.13975
MUSTN1	0.709815	0.727016	1.11909	0.36462	1.0364	0.691925	6.1426	4.76294	3.96833
AL626787.1	0.537313	0.50735	0.503418	0.400843	0.471964	0.513748	2.73392	2.77614	2.38314
C2orf80	0.0602092	0.0611329	0.250496	0.0910007	0.0803001	0.130022	0.613424	0.599683	0.706
LPL	0.902343	1.05837	1.11461	1.04431	1.07031	1.00236	5.41474	5.62904	5.44635
SIGLEC8	0.0397071	0.00544449	0.0124271	0.00727929	0.0354751	0.00729415	0	0	0
NKX2-2	0.326406	0.265171	0.311988	0.258144	0.277609	0.485446	1.81543	1.53201	1.64409
ZNF502	1.02944	0.95896	0.926488	0.835593	1.01682	0.99883	5.11017	5.31791	5.11893
APOD	0.756317	0.517526	0.533036	0.695634	0.380537	0.443297	3.02683	3.65148	3.56435
INSC	0.197939	0.193302	0.254861	0.196551	0.28243	0.268115	1.3699	1.44022	1.19516
GRIN2B	0.0320334	0.0300956	0.0324697	0.0387152	0.0340068	0.0193642	0.174112	0.14461	0.190549
CASS4	0.178969	0.190377	0.115324	0.162129	0.118731	0.155678	0.867398	0.804105	0.990463
PPP4R4	0.469119	0.621757	0.559463	0.701702	0.621814	0.612717	3.29433	3.27999	2.90876
CYB5B	60.4523	61.7522	57.7631	67.7706	63.285	70.4526	374.24	268.301	370.254
ZNF541	0.023323	0.0126832	0.0217168	0.00848209	0.00774322	0	0.106678	0.106425	0.0880925
P2RX5	0.0230969	0.0415861	0.0774593	0.022695	0.121252	0.145035	0.669661	0.447311	0.544442
WNT10B	0.358472	0.324486	0.420305	0.28129	0.466782	0.374889	1.94808	2.50575	1.72133
2020-09-04	1.30168	0.8617	0.889886	0.972892	1.21218	1.01505	5.79323	6.5017	5.76692
CHDC2	0.0643481	0.0347672	0.0246978	0.0349138	0.0321575	0	0.168121	0.122269	0.206419
CAPNS2	0.0727115	0.0998203	0	0.0268678	0.0488345	0.0270601	0	0	0.165478
MFSD2A	0.869101	0.769035	1.03224	0.906119	0.810712	0.771643	4.62289	4.71633	4.42562
RP11-514O12.4	0.191961	0.0998239	0.338461	0.589549	1.46e-116	1.19e-43	0.28264	4.32e-53	1.13e-48
FAM9C	0.131878	0.00942753	0.0853796	0	0.085874	0.00631148	0.0454344	0.0227824	0.00640714
PXT1	0.0220608	0.0159294	0.0272854	0	0	0	0.0962207	0.122809	0.0651795
MAP6D1	0.638718	0.75988	0.710509	0.732237	0.755502	0.64046	4.09108	3.63738	3.68737
CCL3L1	0.593938	0.321005	0.686427	2.14993	0.310562	0.409231	0.09896	0.0108905	0
GPR17	0.113142	0.0733059	0.158497	0.153145	0.268716	0.16516	0.611798	0.824447	0.969906
FAM46B	0.238298	0.313542	0.278413	0.316951	0.283926	0.271036	1.59786	1.63848	1.47145
CACNG1	0.0136512	0.149053	0.0170485	0.0800551	0.018298	0.0603632	0.289958	0.400953	0.409603
MYC	21.4796	20.0538	22.4244	21.4007	22.1979	19.8301	111.074	123.384	99.2968
FAM109B	0.510402	0.545169	0.662834	0.502075	0.533263	0.474892	2.82888	2.61675	2.83899
GNA14	0.23821	0.224571	0.331765	0.15904	0.155008	0.248001	0.956344	1.1828	1.46632
TACSTD2	0.977284	0.545649	0.65102	0.65411	0.683246	0.710732	3.51299	3.71109	3.55517
CACNG3	0	0.0051739	0	0.0138334	0	0.00693014	0	0.021671	0.0281441
C6ORF165	0.175424	0.212721	0.198224	0.122001	0.159399	0.290725	1.11132	1.04342	1.00466
POU2F2	1.00138	0.918512	1.12267	0.949479	1.22257	0.877697	5.46982	5.91653	5.31986
DNAJC25-GNG10	0.151869	0.641785	1.9424	2.61084	2.1263	0.219806	3.66772	0.230265	0.222457
ITGB1BP2	0.237545	0.323938	0.312924	0.193321	0.337381	0.245834	1.60514	1.64533	1.51333
FCHO1	0.559475	0.781543	0.394249	0.591701	0.55505	0.437835	3.21814	2.35941	3.13064
TNFSF9	0.341315	0.169515	0.278434	0.312357	0.391428	0.370568	2.02291	1.71431	1.65193
AC110619.2	0.0204368	0.105897	0.0257931	0.0276522	0.0778064	0.102248	0.40713	0.413052	0.560524
VIM	633.32	625.249	636.187	637.46	621.659	627.266	2973.33	2748.94	3732.2
PCSK1N	2.58981	2.21207	2.3361	2.07794	2.87064	1.57557	13.0339	13.1055	11.9487
ARC	0.128473	0.134542	0.103834	0.121604	0.146919	0.0582471	0.585854	0.750076	0.612684
CCL18	0.02569	0.0280211	0.0160217	0.0188047	0.0172109	0	0.0851021	0.118862	0.0192324
FRMD1	0.031358	0.00563901	0	0.0150813	0	0.0289636	0.061188	0.187304	0.0425378
TMOD2	3.9695	3.78436	3.40422	3.53498	3.28566	3.54896	19.0504	19.5023	17.9491
LGALS9C	0.0197268	0	0.11164	0.0517872	0.0185861	0.0473352	0	0	0
STXBP1	6.43091	6.22283	6.44398	6.59422	6.65987	6.08723	34.3733	32.6049	31.8149
ABAT	8.48615	8.19697	8.50623	9.52097	8.74072	8.11559	44.0626	44.1856	42.937
SPATA31E1	0.0160394	0.034562	0.0315407	0.0138504	0.0085579	0.0231152	0.141379	0.149224	0.150131
CCDC81	0.170685	0.157384	0.118897	0.111471	0.154474	0.0897816	0.719953	0.809048	0.759403
TTLL7	0.70738	0.836051	0.826674	0.834495	0.630173	0.825104	4.05161	4.22863	4.09826
HIST2H3PS2	0.0891541	0	0.119683	0	0.121987	0.304216	0.549699	0.493704	0.630011
MANEAL	2.11615	1.71587	1.50135	1.48324	1.75486	1.67949	9.4433	7.98749	8.70335
PCDHGB4	4.73201	4.74912	4.91439	4.26325	5.13466	4.48053	25.1538	24.561	23.5798
TRIM49	0	0	0	0	0.00477035	0.0170169	0.00311245	0.0108328	0.0105414
OPRD1	0.0449557	0.0585523	0.122633	0.0130729	0.024051	0	0.354265	0.205716	0.186697
RHOXF1	0.109002	0.121132	0.173807	0.0409468	0	0.206959	0	0	0
BCL2L15	0.0333031	0.073007	0.0417848	0.122721	0.201199	0.04941	0.0667795	0.0778983	0.494858
ILDR2	0.994474	1.04743	1.0387	1.0004	0.981585	1.00861	5.29582	5.14891	5.07344
TMEM74	0.211449	0.299425	0.193848	0.22732	0.258242	0.0939417	1.29257	1.10845	1.30965
HPCA	0.474418	0.418071	0.407613	0.412274	0.468845	0.347848	2.11781	2.56683	2.15658
DACH2	0.755524	0.610223	0.726634	0.810788	0.740381	0.690787	3.83361	3.78501	3.60581
AP000708.1	0.0171306	0.0184819	0.0105443	0.0123506	0	0.0247445	0.100167	0.0451212	0.0941961
INHBE	0.456846	0.385823	0.301366	0.380323	0.439643	0.426664	2.04209	2.21643	2.18525
CPNE9	0.128889	0.0407293	0.0495728	0.0327055	0.0366403	0.0672185	0.2992	0.319957	0.34201
CACNG6	0.247698	0.107863	0.167757	0.0620474	0.1599	0.0724388	0.874308	0.829314	0.653245
RP4-539M6.19	3.48e-06	5.05e-09	1.94e-07	9.5e-06	1.71e-15	5.08e-05	8.08e-06	1.88e-05	8.89e-06
ASB15	0	0.0239643	0.0439803	0.170251	0.0073982	0.0080227	0.10116	0.0753767	0.257919
PCDH11Y	0.0734225	0.0631768	0.0708076	0.0828749	0.0456386	0.0762884	0.379822	0.337563	0.393077
KCNA7	0.00658172	0.0106379	0.0256189	0.0284215	0.0131694	0	0.12373	0.0197574	0.067395
CR1L	0.004454	0	0.00602397	0	0	0.00433186	0.0116974	0.0271687	0.0132095
SRPK3	0.719892	0.91256	0.245692	0.316646	0.317031	0.198236	3.24691	3.69694	2.75981
SFN	0.453462	0.240273	0.387912	0.398393	0.329852	0.209744	1.92326	2.09875	1.66874
PCDHGA1	0.0338405	0.0464475	0.0985802	0.0443506	0.0848667	0.0618734	0.471206	0.35741	0.336641
NUPR1	17.448	16.4775	20.5947	13.7363	20.0391	14.7092	95.8359	104.102	88.5877
PSD2	0.260874	0.257066	0.175945	0.206031	0.326755	0.339261	1.4144	1.63256	1.59583
OR2W3	0.0611446	0.018955	0	0.0596292	0.0270257	0	0.059488	0	0.167974
AQP6	0.0703755	0.0778223	0.0297471	0.0175401	0.0315885	0.0353312	0.268024	0.295376	0.0537867
S100G	0.142597	0.0825394	0.28479	0.573596	0.583749	0.118343	0	0	0
PCSK1	0.417573	0.617663	0.491573	0.768037	0.643327	0.508473	3.53448	2.94847	2.74493
GPR98	1.63349	1.50284	1.48204	1.64159	1.48667	1.6405	7.91826	8.48282	7.67194
CNIH2	3.58426	3.60188	3.41418	3.36413	3.18896	2.77966	17.6262	17.3046	17.4385
GABBR2	0.4424	0.48942	0.512932	0.445108	0.439152	0.466802	2.42672	2.24501	2.50089
OR2H1	0.00681464	0.0279318	0.0182965	0.00987019	0.0354908	0	0	0	0
GPR83	0.153732	0.0979141	0.119956	0.132237	0.166076	0.18174	0.822569	0.833466	0.718191
KLRK1	0.0105449	0.0229358	0	0	0.0141139	0	0.028648	0.0627348	0
C1orf87	0.00768902	0.0142448	0	0.0370916	0	0.0111878	0.060412	0.0467394	0.0765048
RP11-58C22.1	5.65e-248	0.286637	1.40475	0.447894	1.34076	0.467726	0	0	0
SYCP3	0.0944915	0.0261277	0	0.0250483	0.068412	0	0.0321001	0.150404	0
ANKRD20A3	0.0673082	0.0627098	0.084653	0.0644848	0.0845178	0.0931396	0.359618	0.40863	0.447247
SLC4A8	1.56836	1.51418	1.56438	1.53725	1.64971	1.50055	7.79862	8.01874	7.29861
DACH1	5.36357	5.83267	5.67279	5.71397	5.33067	5.95472	29.1532	28.916	27.4294
SCUBE2	3.11694	2.39074	2.65236	2.49744	2.78882	2.75031	13.5212	14.8966	12.1823
ITGA7	1.37239	1.3237	1.37908	1.04008	1.32722	0.991868	6.77394	7.10507	5.81948
AK5	0.263011	0.469291	0.371648	0.360895	0.242099	0.203164	2.0838	1.52878	1.58188
STON1-GTF2A1L	0.330896	0.327567	0.491045	0.426813	0.466604	0.588038	2.62359	2.25924	2.1256
JAKMIP2	3.93054	3.72533	3.37208	3.85769	3.90922	4.12884	19.2272	19.2881	19.0441
CDK15	0.83402	0.770325	0.833736	1.04844	0.858123	1.26126	5.31832	4.70081	5.01495
SPDYE3	0.00463361	0.00250067	0.00570723	0.00668547	0	0.00334904	0.0301284	0.027924	0.0136002
TAS1R1	0.00844475	0.0272602	0	0.00743923	0	0.041334	0	0.0128611	0
ECM1	3.67337	3.24261	3.62431	3.50734	4.47649	3.57944	19.6458	17.6912	16.4664
KCNC1	0.230367	0.226099	0.255042	0.179504	0.223236	0.196944	1.0745	1.13652	1.13649
NRG1	2.54753	2.97227	2.96855	2.64818	2.47529	2.15347	14.2437	14.1019	14.2422
EPDR1	0.56914	0.817909	0.716604	0.672037	0.660626	0.462857	3.25582	3.85172	3.11917
KCNJ12	0.551254	0.383788	0.587513	0.437063	0.520711	0.29058	2.82937	2.65405	2.2658
TRIM40	0.0233857	0	0.0675373	0.0143773	0.0528428	0.0577347	0	0	0
CUX2	1.12074	1.23443	1.20376	1.02892	1.22322	1.11544	6.0931	6.05133	5.5563
AC019171.1	0	0	0.0387475	0	0.040845	0.0462396	0.12522	0.196361	0.189202
TPBGL	0.15526	0.156167	0.138632	0.139219	0.107228	0.131768	0.836832	0.711255	0.6454
FAM65B	1.59845	1.43138	1.22313	1.43685	1.37949	1.55029	7.64266	7.51639	7.13625
FAM131C	0.341678	0.309237	0.282656	0.276239	0.317428	0.221818	1.67228	1.40626	1.45169
FAM180B	0.0121032	0.0263836	0.0301644	0.0176954	0	0	0.0800719	0	0.0904673
PRDM8	0.69851	0.807905	0.818401	0.814099	0.717198	0.752194	4.18043	3.82817	3.68361
C1orf186	0.00969577	0.010533	0.0481406	0.02823	0.0389166	0	0	0	0
DMRT2	0.167752	0.232685	0.138232	0.181237	0.217456	0.116118	0.938812	1.07684	1.00802
CAPN3	1.44884	1.71798	1.85588	1.67286	1.42418	1.17876	8.29871	8.3129	7.81123
GRHL3	0.069394	0.201953	0.128137	0.119843	0.171375	0.170793	0.948532	0.507914	0.817089
POU4F2	0.131572	0.177532	0.13892	0.196637	0.144263	0.0815226	0.916742	0.778891	0.758689
NAT16	0.0152047	0.0827689	0.0166358	0.00731794	0.0829324	0	0.410071	0.183479	0.370346
RXFP1	0.0265055	0.0893015	0.0354561	0.0105287	0.0715143	0.155707	0	0.0227843	0.00576245
NDUFC2-KCTD14	1.58e-05	0.42754	0.00230682	0.419578	0.62078	0.240457	4.1e-05	1.43626	0.120877
KIAA0087	0.00336392	0	0.00413535	0.00484271	0	0	0.00872399	0	0.0196867
KLRG1	0.324827	0.401873	0.416817	0.423813	0.334622	0.70901	2.25483	1.18133	2.29587
FAM171B	3.26384	3.99731	3.14381	3.47103	3.36617	3.63217	17.0507	17.3631	17.6321
TUBA1A	362.676	338.887	347.836	366.02	352.792	343.472	1798.72	1732.28	1675.14
TCERG1L	0.218634	0.323387	0.312345	0.182989	0.322714	0.358488	1.52272	1.55653	1.46472
RGS9BP	0.0617689	0.0277977	0.0317252	0.0817685	0.054978	0.00744896	0.268065	0.279588	0.27985
RP11-1070N10.3	0.0562784	0	0.0236144	0.0277565	0.0504106	0.0279616	0.176409	0.0588679	0
GIP	0	0.0340486	0.195563	0.0461199	0	0	0	0.0495731	0.0955203
HIST1H3G	0.202227	0.700682	0.447756	0.107935	0	0.111144	0	0.119974	0.229432
C9orf153	0	0.0745025	0.0744655	0.012473	0.0344394	0.0250306	0.075049	0.0523174	0.328991
ATP1A4	0.0208059	0.0207024	0.0563063	0	0.0050473	0.013646	0.100392	0.104752	0.0318139
ECEL1	1.26509	0.955904	1.13458	1.25074	0.978437	1.20583	5.9484	6.47248	4.98617
LGALS7B	0.125564	0.144577	0.623712	0.0999169	0	0	0.510675	0.719618	0.264684
FAM9A	0	0.0117783	0.0269327	0.0315942	0	0.0317333	0	0	0.0645514
APOBEC1	0.0222951	0	0	0.0331997	0.0900166	0.0669851	0	0.106044	0
OR2C1	0.0177007	0.0971399	0.0222449	0.02614	0.0475419	0.157932	0.0237202	0	0.0536473
SQSTM1	39.1865	35.2376	41.0683	36.474	41.0872	33.3397	195.878	193.689	187.043
C11orf91	0	0.0556742	0.0623134	0	0.133965	0.0379729	0.342542	0.254027	0.11635
AC104809.3	0.0984539	0.021668	0.0496455	0.116734	0	0.0294101	0.144633	0	0
PAEP	0.0379214	0.0273052	0	0.036876	0	0.0372357	0.0564085	0.0389885	0.231821
AC104534.3	0.0414806	0.12761	0.144896	0.275984	2.76e-24	9.68e-28	0.0487156	6.33e-31	0.0578927
KLC3	0.113922	0.0830347	0.0336647	0.0131598	0.0605214	0.143726	0.43515	0.437067	0.58575
STC2	3.49699	3.15903	3.23027	3.87461	3.5681	3.11304	16.8606	17.0395	16.4317
TCTEX1D4	0.0819071	0.0149053	0	0.0200138	0	0.0419304	0.0378368	0	0
PIK3IP1	2.28595	2.10624	2.22004	2.34875	2.52009	2.14344	11.6587	10.9757	10.4347
DLX6	0.194605	0.106305	0.197202	0.129327	0.0951858	0.0259559	0.818957	0.854889	0.858168
C8orf34	0.73708	0.767136	0.701643	0.821343	0.781715	0.703093	3.50173	3.84993	3.64142
AC005358.1	0.0358654	1.16e-11	0.104086	0.107199	0.197509	0.0592377	0.0226753	4.74e-40	2.41e-07
IMPG1	0	0.008859	0	0.0359183	0	0.0725217	0.0687523	0.208028	0.074045
PNLIPRP1	0.0293212	0	0.154324	0.033232	0.100418	0.0614303	0	0	0
KCNK15	0.0386824	0.0281301	0.0643368	0.0755133	0.0691086	0.0379478	0.0512623	0.218779	0.386166
HTR1D	0.190642	0.206892	0.126243	0.253885	0.213181	0.129585	1.08086	0.961397	0.843663
FZD9	0.521717	0.268126	0.563898	0.415389	0.548876	0.350213	2.66585	2.44969	2.24018
HSF5	0	0.00761039	0	0	0.023549	0.00509128	0.0228977	0.0159071	0.00516725
CKMT2	0.396048	0.316276	0.296708	0.488592	0.254744	0.165858	2.02232	1.66528	1.5622
RNF223	0.00828417	0.0179665	0.0102607	0	0	0	0.043451	0.0504424	0.0245314
FLJ20373	0.0562227	0.0710954	1.15e-10	0.111243	2.01e-16	4.77e-11	0.115476	3.1e-12	0.319658
TOX2	1.73055	1.25359	1.06556	1.56724	1.68713	0.915502	7.81207	7.93698	6.80451
TUBA4A	1.2426	1.46796	1.0733	0.938577	1.4679	0.987167	7.00847	6.56488	6.11079
KIAA1257	0.18832	0.20672	0.283568	0.226008	0.252305	0.177911	1.11612	1.14199	1.181
CXorf22	0.0647201	0.0523531	0.0597334	0.0641319	0.0485791	0.0642387	0.294181	0.304206	0.284538
FOXH1	0.00605039	0.0130847	0.0149368	0.0262543	0.0161624	0.00877265	0.00789341	0	0.0801884
TMPRSS11B	0.0337579	0.00608049	0.00694044	0.00813196	0	0.0163007	0	0	0
FAM19A1	0.124014	0.0671943	0.124714	0.180028	0.0768217	0.179355	0.842545	0.441535	0.900813
KRTDAP	0.424754	0.418622	0.0968369	0	0.247955	0	0.109329	0	0
EN2	0.0302476	0.0186486	0.0372383	0.0124622	0.0115336	0.00624213	0.0954596	0.11708	0.158417
TECTB	0	0.0119501	0.00681991	0.0159811	0.0147672	0.00800833	0.00720522	0.0250551	0.0731913
GYPA	0.0560687	0.090646	0.217382	0.00817328	0.0377561	0.0423397	0.039584	0.22436	0.0440126
OLIG2	0.185046	0.158194	0.158564	0.059245	0.146508	0.130026	0.684737	0.649048	0.792641
PCDHGA3	0.0384025	0.0468541	0.0157503	0.0206684	0.0338986	7.85e-09	0.140075	0.212295	0.100101
FAM92B	0.0415485	0.0180225	0.0514637	0.0241349	0.0111106	0.0242142	0.119865	0.240357	0.123043
PTGDS	35.8499	36.2256	36.2664	35.5175	39.5134	27.8677	174.619	173.304	151.288
PHYHIPL	4.37197	5.96346	9.30266	6.79557	5.79359	7.99219	33.1592	24.2809	44.1037
DUSP2	1.03011	0.776966	0.864065	0.638548	0.791135	0.780286	4.37744	3.33683	3.98051
RENBP	1.83352	1.7151	1.73467	1.64619	1.67029	1.63623	8.19655	7.86292	7.92855
SERPINB13	0.0189946	0.0424056	0.110364	0.0531888	0.0316943	0.0137321	0.00638832	0	0.00720754
NDST4	0.398841	0.543857	0.372347	0.410859	0.549848	0.392598	2.41526	2.3095	2.50059
SCN1B	0.286481	0.275131	0.156886	0.0756559	0.279978	0.151286	1.0004	1.36569	1.20421
C2orf61	0	0.109841	0	0.0650562	0	0.117354	0.0263621	0.0346156	0
CLCA4	0.0045918	0.00991189	0	0.0331233	0.00612889	0.0296661	0	0.0069172	0.00673808
POU3F4	0.317212	0.380857	0.408105	0.36706	0.483225	0.416722	2.12129	2.01332	1.38559
HCN1	0.226035	0.17827	0.219465	0.283413	0.140197	0.272385	1.1058	1.27971	1.18613
INPP4B	1.82821	1.59392	1.56638	1.3377	1.35246	1.55583	7.32957	7.48458	6.92058
NECAB2	1.14727	0.970742	1.52295	0.855531	2.28725	0.627675	6.53191	5.95368	7.23964
CD79B	0.110092	0.0601055	0.239624	0.040354	0.0922296	0.273051	0.51938	0.0425464	0
FAM184B	0.050986	0.0388573	0.0521336	0.0366201	0.0339876	0.0305455	0.230751	0.216117	0.220024
FAM153A	0.120854	0.0785122	0.111742	0.103273	0.0662537	0.0721152	0.3199	0.607496	0.462506
RP11-57H12.6	0.143405	0.29585	1.84e-06	5.15e-06	0.418867	1.82e-05	0.101773	0.0838921	2.01e-06
CLECL1	0.10211	0.201767	0.0438469	0.051773	0.184241	0.0251886	0	0	0
MTCP1	0.360165	0.326252	0.233713	0.392022	0.183966	0.176296	1.19066	1.74543	1.63424
AGBL4	0.235641	0.25028	0.143069	0.165303	0.279947	0.226363	1.16534	1.15168	0.976978
PPP2R5B	2.32252	2.44966	2.67917	2.55224	2.81488	2.25286	12.0582	12.3653	11.6504
DPYSL3	21.5504	20.9004	21.7058	22.2087	22.4738	22.4628	101.786	103.767	99.5375
FAM166A	0.092311	0.0803911	0	0.0473577	0.0422789	0.0470036	0.0635215	0.302432	0.0490686
ARG2	3.22885	3.29207	3.07173	3.14792	3.07397	3.45655	14.9156	14.4397	15.3319
TEX29	0.0620027	0.103847	0.119304	0.328306	0.167551	0	0	0	0
VSTM2L	4.17264	3.9166	4.55829	3.68865	4.18743	3.41151	19.1863	20.1176	16.9468
C18orf42	0.312019	0.0610691	0.140528	0.335562	0.0726522	0	0	0.0922674	0
PARD6A	0.383008	0.230256	0.640055	0.26072	0.497559	0.22459	2.04173	2.28391	1.99588
ACSBG2	0.0122375	0.00661658	0	0	0.00817254	0.0354931	0	0	0.0164131
REM2	0.717705	0.643967	0.665239	0.648577	0.644257	0.643293	2.91452	3.3398	2.71911
ZNF705A	0.0251646	0.0673897	0.261112	0.116964	0	0.0476334	0.127499	0.0228201	0
NDP	0.233573	0.290944	0.310906	0.289121	0.242939	0.214429	1.48725	1.18643	1.12817
PREX1	3.81553	3.33435	3.83776	3.50361	3.85203	3.17022	17.9234	17.1847	16.0107
RP11-762I7.5	0.170719	0.0613402	0.035955	7.58e-40	4.56e-64	0.235308	0.0823398	0.25679	0.428959
RP11-347C12.3	0.0532706	0.036107	0.132365	0.0544892	0.2661	0	0.164823	0.0290371	0.231416
PCDH11X	0.785531	0.900983	0.911483	0.99335	0.764785	0.890525	4.08685	3.9782	4.12815
KLHL1	0.342921	0.404103	0.474746	0.396501	0.473416	0.488792	2.32575	2.06393	1.81604
SNCG	11.7359	10.4136	11.7286	10.6836	12.0315	8.60844	53.8555	54.0502	46.9643
CTXN2	0.162273	0.0361626	0.037236	0.0926495	0.0860128	0.0152873	0.278577	0.52038	0.225636
CPXM2	0.978562	1.03778	1.11831	1.1261	1.06991	0.926152	5.17497	4.78754	4.86333
PAX5	0.012877	0.0052653	0.00800522	0.00234268	0.0183406	0.00234446	0.0483552	0.0653286	0.0333354
MORN5	0.15644	0.0349481	0.120456	0.0473587	0.183345	0.0959103	0.346354	0.866149	0.510865
HMSD	0.366143	0.298167	0.299849	0.809009	2.55003	0.307465	0.416471	1.0904	0.682078
TKTL2	0.0107161	0.0057886	0	0.00774058	0	0	0.00697921	0.00808896	0.0393853
FAM212B	1.6623	1.26554	1.52672	1.2649	1.48241	1.3693	7.01565	6.91191	6.27067
SKOR1	0.13	0.175084	0.133912	0.13993	0.200369	0.0944264	0.796957	0.683011	0.77
VSTM2A	0.249496	0.47687	0.261988	0.311896	0.258945	0.346694	1.76735	1.26019	1.43645
PAPL	0.0457029	0.0270494	0.0186383	0.0289317	0.157412	0.0888447	0.0803968	0.00755566	0
POPDC3	0.7304	0.906271	0.76937	0.755535	0.691729	1.03705	3.96911	3.90097	4.00112
FAM167A	1.45804	1.32801	1.48464	1.12352	1.40352	1.55284	6.64033	6.56964	6.41256
FAM49A	2.00439	1.97971	2.14792	2.6387	2.00922	2.53478	11.5085	10.1253	11.284
AC007040.11	0.00363976	0.00392668	0.00446391	1.08e-09	0.00972269	0.0208385	0.0284216	0.00547626	0.0159625
GATS	2.39122	2.00895	2.19829	2.24275	2.36545	2.27153	10.321	10.8835	10.0293
PTPRR	0.476111	0.583818	0.496132	0.71415	0.430557	0.83139	2.92799	3.2114	2.95227
NGFR	8.32638	7.29913	8.97114	7.7587	8.60673	6.6319	38.8284	38.4547	35.071
RAET1E	0.00738987	0	0.0308924	0.117241	0.0197529	0.146917	0.0620203	0.0711967	0
DIRC1	0.0176775	0.0582058	0.0888599	0.0261046	0.142437	0.0788586	0	0.0276485	0
RD3	0.0439172	0.0364054	0.0207653	0.0194538	0.0180262	0.0243516	0.170848	0.101435	0.163112
LRRC69	0.0652727	0.0768863	0.156604	0	0.122535	0	0.333919	0.245452	0.66382
STMND1	0.180173	0.0421133	0.128423	0.0188415	0.120708	0.208304	0.0277385	0.0324322	0.0385421
HMGCLL1	1.27895	1.08206	7.75586	0.788399	1.37191	1.37183	4.47822	4.14254	4.16248
ACRV1	0	0.0412366	0.0276518	0	0	0.0824292	0.225297	0.0415744	0.0421188
LHFPL4	0.0691645	0.0627609	0.0143491	0.0168362	0.15436	0.152212	0.441619	0.779287	0.430093
SNAP91	1.17003	0.938157	1.52962	1.19336	1.64474	1.18474	6.61845	6.40887	6.4186
EFCAB10	0.0422788	0.0689713	0.0262752	0.174501	0	0.0464257	0.223427	0.296257	0.292656
EMR3	0.063995	0.00861428	0.0660231	0.0461352	0.0202621	0.0906205	0	0	0
SLC9C2	0.0451771	0.0104939	0.00798056	0	0.0216527	0.0707365	0.179997	0.189126	0.148606
PDYN	0.00613321	0	0	0.00887243	0.0327794	0	0	0.00928032	0.00903362
UPP2	0.0207477	0.0149725	0.00854728	0.0300558	0.00924022	0	0.0632834	0.0734097	0.10206
NAT8L	1.80228	1.99233	2.01604	1.80419	1.88742	1.68146	9.17987	8.46966	8.20781
ABCA10	0.050953	0.0452887	0.109421	0.0362448	0.0244596	0.0445987	0.13693	0.298594	0.130599
TRPA1	0.0157904	0.0229855	0.0196128	0.0153518	0.00709485	0.00769238	0.0599824	0.0449218	0.109304
NEBL	2.17608	2.58418	1.70174	2.28139	2.39724	2.80734	11.021	11.596	10.5715
PAMR1	4.16577	3.88298	4.0072	4.55002	4.03039	3.43903	19.2201	17.7805	17.3269
CDKN2A	0.129858	0.157675	0.167717	0.281034	0.0451264	0	0	0.0546658	0.0526066
MYH13	0.00471651	0.00676837	0	0.00677794	0.00314409	0	0.00156634	0.00127692	0.00153756
GPX5	0.124292	0.0796603	0.135796	0.0466056	0.0142595	0.0312006	0.194814	0.702047	0.12692
TLL2	0.185164	0.152207	0.137842	0.134476	0.110948	0.161521	0.758576	0.693999	0.609943
CPNE4	0.20546	0.0788597	0.318799	0.0527353	0.180019	0.0699298	1.00657	0.674665	0.725889
CHI3L2	0.0270207	0.0839059	0.11221	0.463582	0.225895	0.213152	0.0605311	0.0430021	0.0346757
AP000349.1	0.142583	0.0317417	0.0364469	0	0.0384896	0	0.117607	0	0
ZMAT3	4.15039	4.69076	4.12697	4.21044	4.26549	4.24961	18.8945	18.7969	18.3692
GNAT1	0.0638838	0	0.0177454	0.0208348	0	0.104676	0.0435154	0.0219817	0
LRRIQ3	0.178075	0.164871	0.0976128	0.11601	0.0908639	0.167115	0.63074	0.7471	0.702804
CLDN9	0.0379688	0.139865	0.122143	0.0881105	0.0913494	0.11047	0.516972	0.576848	0.392861
SDK2	2.83205	2.73974	2.80291	2.7308	3.09354	2.49303	13.0603	12.2637	11.5768
MCF2L2	0.341757	0.306816	0.276998	0.358447	0.336617	0.37367	1.34209	1.63307	1.61073
EPB42	0	0.0315198	0.0457274	0.00929516	0.0114661	0.0322543	0.159682	0.0857671	0.114652
FAM194A	0	0.0526851	0.0281549	0.0220026	0	0.039872	0.0478536	0.20744	0.12417
CABS1	0.0214419	0.023324	0.0133287	0.0625436	0	0.0157018	0	0.0986036	0.0798426
TRIM39-RPP21	0.180479	0.0385516	0.04062	9.62e-119	0.0387172	2.02e-162	3.15e-109	3.02e-115	0.129881
C2orf73	0	0.0266356	0.0101409	0	0.0477372	0	0.0492643	0.0373851	0.0121214
CNTNAP2	5.44194	5.92212	5.46727	5.57897	5.36023	5.99126	25.4423	25.5363	25.6638
CFHR2	0.0180691	0.0779938	0.0467473	0.119584	0.0269135	0.0965031	0	0	0
PCDHGA8	0.102919	0.100402	0.0945016	0.0442894	0.114408	0.0794422	0.396257	0.464717	0.433296
TNNI1	9.1652	10.0294	9.45592	9.62113	9.45107	9.45868	44.2979	41.9158	39.0559
EEF1A2	6.98963	5.83734	6.33775	5.48273	6.25302	5.53897	27.6793	29.0348	25.0021
TRIM29	0.285972	0.399254	0.350296	0.460682	0.354544	0.297565	1.89082	1.67064	1.4739
PF4V1	0.107244	0.0613109	0	0	0	0.0430875	0.15586	0.185341	0
PPP3R2	0.00866437	0.0046742	0.0373346	0.0124945	0.0404717	0.00625832	0.00562985	0	0.0127062
ERMN	0.0572182	0.0441785	0.0230149	0.0268447	0.0577326	0.20873	0.170358	0.301774	0.12925
AC007461.1	0.0620027	0.0346157	0	0.0469008	0.167551	0.0474856	0.128606	0.302644	0.242931
WSCD1	2.02152	1.91732	2.1358	1.82698	1.93902	2.17484	9.71112	9.1895	8.44437
CYP4F2	0	0.0485542	0	0.0137246	0.0168921	0	0	0.00957135	0.00931701
ZDHHC19	0.0261381	0.0427772	0.0326137	0.0191404	0.017513	0.057716	0.190589	0.060507	0.0195787
GOLGA6B	0.018127	0.00196308	0.020922	0.015765	0.0218024	0.0158104	0.0932725	0.0495233	0.095486
TEX12	0.0262945	0.0875532	0.167462	0.0394416	0	0.0398545	0.14383	0.379699	0.0698455
CLEC4C	0.0581376	0	0.0488358	0	0	0	0.185656	0.0913855	0.207645
CA1	0.0585158	0.0802685	0	0.021485	0.0863817	0.0364659	0	0	0
KCNK9	0.0524276	0.042903	0.0654203	0	0.0351274	0	0.252741	0.124325	0.189742
USP26	0.0200209	0	0	0.0190181	0.00586605	0.0254034	0.00571278	0	0.00644674
ABCA6	0.0321987	0.075114	0.0230659	0.0467718	0.0178933	0.0628503	0.238073	0.217745	0.28218
REEP1	4.51552	5.32356	4.76841	4.37519	4.53075	4.67307	20.154	20.4858	20.9201
OR2L13	0	0	0.0103834	0.013841	0	0	0.0375192	0.0290573	0.0423731
APLP1	11.5752	9.19237	11.1302	9.54592	11.3899	8.13248	49.3666	49.1919	44.8597
TMEM132D	0.465705	0.371997	0.353622	0.387523	0.343173	0.370302	1.6747	1.75437	1.55654
CYP26A1	0.327872	0.331417	0.315372	0.380223	0.272642	0.307177	1.4489	1.54669	1.22549
DLGAP3	0.163081	0.19314	0.111201	0.17002	0.206619	0.152807	0.882007	0.802126	0.709934
AL133373.1	0.00580805	0.00627835	0.0214999	0	0.00775666	0.0252507	0	0	0
FAT3	2.09376	2.19923	2.23466	2.22691	1.96134	2.33061	9.26262	9.908	9.52848
SHISA7	0.187336	0.173895	0.183954	0.22546	0.210443	0.215585	0.9967	0.850054	0.878339
BX088651.1	0.0187707	0.0101917	0.0232886	0	0.0125551	0.0274122	0.0987018	0.071659	0.097535
CTSF	0.493552	0.633774	0.589282	0.592511	0.583974	0.70245	3.02027	2.41515	2.57425
METTL11B	0.0375712	0.0206477	0.0236483	0.0277965	0	0	0.0504759	0.0884317	0.142725
MBOAT4	0.0108942	0.0237061	0	0.0794671	0.0145837	0	0.0143708	0.0167078	0.0324668
S100B	5.33983	4.9803	4.6755	5.6029	4.97347	5.60958	25.1659	23.1046	22.6227
FAM90A1	0.048766	0.0141111	0.116008	0.056643	0.0174236	0.00946416	0.0255502	0.0197546	0.116146
C21orf62	1.32083	1.12227	1.26003	1.45049	1.13787	1.46914	6.58908	5.9435	5.58096
AKR1C3	0.358229	0.302834	0.222981	0.283585	0.263652	0.263322	1.37199	1.39365	0.984244
AC006547.14	0.0399822	0.0145457	0	0.0485102	0.0357226	0	0.040027	0.0617527	0.216823
ALDH3B2	0.0604247	0.0198323	0.00754598	0	0.00816493	0	0.0463527	0.0554936	0.0919177
OTOP3	0.0258236	0.0349221	0.0079739	0.0186893	0.0431224	0	0	0.00977665	0
NME8	0.0420145	0.0429641	0.0416386	0.038325	0	0.0244907	0.190176	0.166343	0.136616
TNFAIP8L3	0.956532	0.631442	1.08144	0.776186	0.897341	0.827543	4.11343	4.12345	3.72291
YPEL4	0.333485	0.320878	0.308354	0.517101	0.392334	0.281553	1.75522	1.64242	1.49803
LRRC3C	0.0218614	0	0.0276527	0.0325282	0.0588317	0	0.0887491	0.138463	0.133905
FAM180A	0.0508877	0.0185085	0.0441762	0.124462	0.070919	0.0515658	0.20893	0.256023	0.353791
SPANXB2	0.26719	0.0385587	0.162628	0.160307	0.0455412	0.0550091	0	0.0593723	0
SPANXB1	0.26719	0.0385587	0.162628	0.160307	0.0455412	0.0550091	0	0.0593723	0
ACSL6	0.0595879	0.219537	0.0652391	0.100707	0.15815	0.121134	0.436921	0.470424	0.829419
GSTT2	0.189158	0.126171	0.27957	0.218127	0.176611	0.17075	0.890585	0.961284	0.841852
ADAMTS16	2.43865	2.617	2.34769	2.42925	2.68274	2.4342	10.8931	11.0981	11.0626
CD160	0.0586334	0.0127672	0.019925	0.0062432	0.0470014	0.0172066	0.0056262	0	0
C12orf42	0.165111	0.0873841	0.119683	0.121621	0.243973	0	0.717051	0.63297	0.154406
WNT6	0.0283138	0.020499	0.0351313	0.0412	0.0505028	0.0827065	0.198533	0.0432426	0.196187
AC131097.4	0.170498	0.0651342	0	0	0.0773365	0	0.30912	0	0.134783
LHCGR	0.00749656	0	0.0189975	0.0102859	0	0	0.0278472	0.0430752	0.0377434
IRS2	1.5822	1.8121	1.51788	1.45728	1.58264	1.67766	6.94748	7.17665	6.98922
GPRC6A	0.0132476	0.0358385	0.0141725	0.00959018	0.0442479	0.0576964	0.00679078	0.0602151	0
UTS2	0.340728	0.121512	0.102474	0.156078	0.137301	0	0.481113	0.56641	0.744627
KLRD1	0.00466343	0.00503352	0.120299	0	0.0771446	0	0.179047	0.0452555	0.167754
SOX15	0.431564	0.398728	0.433745	0.460391	0.32642	0.333989	2.15959	1.70756	1.33158
CALR3	0.057603	0.0289171	0.0165357	0.117473	0	0	0.105431	0	0.0794271
MAGEH1	11.1691	10.9349	12.1321	10.8002	11.2429	11.7483	49.6046	50.4628	47.3934
SRGAP3	2.47165	2.42385	2.45072	2.4716	2.49832	2.57877	10.7574	10.6236	10.1998
ISM1	0.971199	0.90526	1.06922	1.22761	1.14947	1.07035	4.61805	5.14273	4.46787
PABPC1L2B	0.0280095	0.0361304	0.0713881	0.00507268	0.0495351	0	0.114439	0.22007	0.191206
MAGEC3	0.0327661	0.0592369	0.0204763	0.0721634	0	0.024208	0.113478	0	0
TP53INP2	3.93587	3.89252	3.81971	4.0356	3.96668	4.24142	17.7768	17.1042	15.8017
ABCB11	0.0359544	0.0290454	0.014725	0.0172422	0.0519506	0.0215802	0.15916	0.130308	0.131394
MAP1LC3C	0.401061	0.357365	0.297365	0.327365	0.61757	0.26342	1.89833	1.47472	1.49753
RBM46	0.00660724	0.077467	0.103494	0.0288524	0.183876	0.322318	0.0574728	0.0701454	0.34276
HUS1B	0.03592	0.0394384	0.0451599	0.0265353	0.0482442	0	0.168576	0.0562273	0.217874
STPG2	0.078298	0.0212672	0.0327408	0.00494191	0.0137415	0.00989799	0.0885534	0.164424	0.0753406
NXF5	0.0105346	0	0	0	0.0168237	0.00615412	0	0.0258011	0.0187883
EIF5A2	0.594151	0.824633	0.78041	1.00687	0.81017	0.775409	2.85932	4.15127	2.9516
LPPR1	1.3362	1.51359	1.49263	1.4445	1.51364	1.37833	6.26465	6.24632	6.30431
UPK3BL	1.06765	1.73734	1.29234	0.757513	0.813906	1.7495	6.99976	6.63776	6.5424
CYP17A1	0.0929531	0.0641574	0.0732839	0.0490987	0.112993	0.0738941	0.410136	0.360347	0.337952
MYCL	1.74729	1.98443	1.88165	1.68416	1.90443	1.72814	8.38616	7.67855	7.54642
SNTG2	0.142053	0.235615	0.12421	0.254851	0.189939	0.21987	1.04108	0.971314	0.767235
PGBD3	0.0294556	0.789032	4.26e-05	0.263128	0.0995693	0.000309353	0.381203	0.479286	0.166766
DUSP13	0.145885	0.215856	0.185103	0.0662397	0.0549524	0.0186982	0.807147	0.726884	0.424408
KCNAB1	0.796244	0.798187	0.589632	1.34778	0.784698	1.18403	4.52535	4.67809	4.74564
HIST1H3I	0.38669	0.0742911	0.341846	0.205595	0.0878443	0.105708	0	0	0.436182
DNM3	1.68848	1.58495	1.52563	2.02776	1.41541	1.41637	7.4753	6.31535	6.98394
RP1-170O19.20	0.205197	0.0466909	0.295835	0.136043	0.128465	0.209319	1.02673	0.529276	0.756741
CUBN	0.634959	0.657499	0.740515	0.484751	0.525241	0.450815	2.65686	2.6747	2.64674
ZXDA	0.384334	0.574364	0.482098	0.434668	0.386689	0.433209	2.10575	1.77912	2.00607
XAGE2B	0.0195579	0.0220483	0	0.0600277	0	0.0609949	0	0.0651375	0.0938336
SYT12	0.0316571	0.0414496	0.0194526	0.0425229	0.0377944	0.0319372	0.192848	0.169183	0.111107
SH2D5	0.228287	0.0847768	0.28808	0.124612	0.213993	0.119141	1.04328	0.863792	0.689161
GPR182	0.0854797	0.0206305	0.0589288	0.0691092	0.0254122	0.0138736	0	0	0
VWC2	0.56756	0.574465	0.535077	0.564889	0.487397	0.540656	2.33931	2.30539	2.36798
ANKRD53	0.25958	0.138471	0.24155	0.22579	0.294258	0.223865	1.20369	0.641382	1.11809
SEZ6	0.52673	0.376397	0.979267	0.346991	0.567314	0.426194	2.14311	2.50002	2.19153
TAS2R30	0.0095448	0.010367	0	0	0.0127693	0	0.0502075	0.0145819	0.0283516
B3GAT1	0.924428	0.72679	0.840483	0.787699	0.987322	0.710117	3.96918	3.78743	3.39037
RIMKLA	0.518502	0.503741	0.484407	0.477377	0.485029	0.5181	2.25711	2.14847	1.94974
PLCXD2	0.473119	0.347539	0.49836	0.276182	0.56943	0.363327	2.09208	1.86492	1.96341
GPR111	0.0175104	0	0.00358522	0.00419804	0.0116768	0.016813	0.0381402	0.0558752	0.076374
SALL3	0.112848	0.121532	0.227243	0.104372	0.26046	0.0987742	0.927005	0.821936	0.8209
DNMT3L	0.0955453	0.0585321	0.0229251	0.0628979	0	0.0542721	0	0	0
COL4A4	0.0630763	0.0693119	0.0687203	0.0784272	0.0672527	0.0684185	0.323911	0.29717	0.214319
AL353354.2	0	0.157497	0	0	0.550434	0.238861	0.645308	0	0.248256
MYL10	0.0550531	0.0604762	0.0230856	0.0271322	0	0.0819847	0.147774	0.287586	0.194981
ISL1	4.9792	5.70286	5.61025	5.1797	5.80876	6.05294	23.391	24.5389	23.1394
RIPPLY2	0.0538239	0.123108	0.0708261	0.08458	0.219655	0.0865374	0.234774	0	0.445388
PAGE2B	0	0	0	0.0954228	0	0.0979267	0.442832	0.211057	0.201871
GSDMA	0.0927738	0.0391997	0.0529362	0.238181	0.114457	0.198697	0.027997	0.0108269	0.0105358
ALS2CR12	0.113185	0.137764	0.214697	0.276871	0.104757	0.249369	0.135774	0.123855	0.78632
SLC8A3	0.984792	0.913973	1.09059	0.936582	1.12383	1.34236	4.79601	4.6604	4.1838
TBR1	0	0.0375063	0.0266424	0.00520024	0.0429837	0.00520804	0.00468461	0.0325456	0.0105717
RP11-480I12.4	0.00636118	0.0114899	0	0	0	0.0276892	0	0.0192617	0.00937456
FAM228A	0.0629392	0.223347	0.119709	0.0915113	0.215495	0.183669	0.853487	0.713152	0.85347
NANOG	0.0373954	0.101945	0.181882	0	0.0592154	0.0469266	0.00965956	0	0.0369525
SIRPD	0.024026	0.101717	0.079276	0.0232482	0.0214131	0.0370971	0	0	0
CAP2	6.17564	6.28312	5.64042	6.29263	6.30459	7.11533	26.3077	26.2741	25.0319
BPIFA2	0	0.0382885	0.0657572	0	0.117146	0.0259312	0	0	0.052847
NAALADL1	0.174948	0.202174	0.438475	0.298669	0.106528	0.370766	1.14512	1.7607	1.10926
C20orf195	0.175572	0.227232	0.180039	0.0704827	0.0642436	0.16551	0.633158	0.546489	0.84293
GRM1	0.02055	0.0365709	0.0130327	0.0213609	0.0309527	0.0165981	0.126363	0.117592	0.109183
TCP10L2	0.0211718	0.0764088	0.0218117	0.015339	0.037722	0.015382	0	0	0.005209
BRINP2	0.402446	0.380939	0.419486	0.43213	0.405522	0.426929	1.78154	1.70508	1.7094
NR0B1	0.0617587	0.148214	0.181517	0.146321	0.237341	0.190968	0.828344	0.633566	0.747079
ADRA1B	0.479038	0.430066	0.342795	0.281392	0.468256	0.376552	2.2637	1.65914	1.38075
AKR1C1	4.2168	3.35352	3.55767	3.42698	3.77755	3.69346	16.72	14.6231	14.5078
S1PR4	0.112391	0.066642	0.0380782	0.0297761	0.16408	0.104636	0	0	0
CCL24	0.305063	0.14799	0.681505	0.269441	0.295684	0	0	0	0
FRY	1.92152	1.94451	1.78074	1.61798	1.93933	2.10973	7.89852	8.31061	7.34772
C1QTNF8	0.00996811	0.0216652	0	0.0435554	0.0266765	0	0	0.015247	0
CABP7	0.370473	0.360809	0.372775	0.280243	0.404018	0.280759	1.55067	1.31328	1.57759
VAT1L	7.71335	7.33798	7.5263	8.28386	7.29682	8.38455	34.3336	32.6803	32.367
GSTT2B	0.201418	0.12539	0.274538	0.144514	0.153591	0.157558	0.70911	0.827822	0.81463
TMEM145	0.440548	0.456193	0.463002	0.365374	0.45053	0.766379	1.99817	1.94942	1.69754
KPNA7	0.0185896	0.0201844	0.0230607	0.0405649	0.0497337	0.0949984	0	0	0
GRM3	0.166183	0.498649	0.16847	0.105856	0.241855	0.0985479	1.06359	0.83062	0.804311
RP11-371E8.4	0.0879471	0.331861	0.324503	1.69e-85	0.106996	0.0932017	0.460056	5.16e-90	0.106861
TAS2R43	0.0179123	0.0983281	0	0.0793876	0	0.0266491	0.10807	0.028035	0.0271587
ZFYVE28	0.0545086	0.0676069	0.1026	0.135567	0.0992628	0.0705891	0.396484	0.473251	0.268275
HSD3B1	0.0384333	0.153513	0.0954631	0.0139822	0.07819	0.0340634	0	0	0.0142689
CD5L	0.0211056	0.0152335	0.0173942	0	0.0470044	0.0102221	0	0	0
GKN1	0.0499589	0	0.0317517	0	0.0336606	0.151	0.0340526	0	0
CGA	0.0309305	0	0.0793461	0	0.0835814	0.0473696	0.213818	0.301889	0.290799
FEZ1	9.53216	9.82324	9.71751	9.94204	9.98674	9.42151	39.6132	41.9329	37.8986
AL589765.1	0.0207321	1.14e-08	0.00842915	0.0452673	4.42e-09	0.0265503	1.58e-08	0.023856	0.0978672
CLVS2	0.283054	0.250441	0.323265	0.273988	0.132464	0.158626	0.870614	1.35297	0.902445
SLC8A2	0.516985	0.313975	0.30167	0.617491	0.567259	0.333321	2.24046	1.75598	2.34963
FATE1	0.033804	0.0185323	0.106074	0	0.0453798	0.075271	0.361725	0.202504	0.127812
TPO	0.0574115	0	0.00829421	0.128993	0	0	0.260704	0.113388	0.0653527
SPATA21	0.0312936	0.0171282	0.0111554	0.0530404	0.0458834	0	0.0694499	0	0
KCNB1	0.379779	0.338013	0.401085	0.400953	0.403639	0.406203	1.62791	1.48613	1.69376
HAP1	0.0331769	0.0437307	0.207778	0.0637413	0.281512	0.0698726	0.831544	0.655301	0.656268
GABRA3	0.863047	0.854489	0.820482	1.19719	0.947375	0.946934	4.02355	3.6627	3.66653
RGS4	12.0202	13.674	10.2801	13.9949	12.825	11.9288	55.163	54.0746	51.6857
SAA2	0.416543	0.125094	0.387168	0.314615	0.111376	0.516784	0.0241829	0.0630306	0.0273484
FFAR4	0.0566783	0.0043667	0.0379455	0.0175064	0.0108051	0.0116904	0	0.024532	0.011863
EDAR	0.205369	0.143861	0.197781	0.206976	0.196343	0.241818	0.763504	0.8354	0.856465
C20orf166	0.0712819	0.0177355	0.100486	0	0.112844	0	0.252165	0.0252135	0.288651
FZD3	6.34645	7.49324	7.38256	7.55611	6.58741	6.67184	29.0315	28.2413	31.0264
OR2AG2	0.0339316	0.0558112	0.212971	0.15013	0.0455524	0.0251886	0.045393	0	0.102652
FAM69C	0.178381	0.236879	0.182366	0.429834	0.446894	0.226638	1.6692	1.4563	1.53599
MX2	0.589402	0.400317	0.756931	0.580185	0.572901	0.47404	2.16926	2.22049	2.53652
FAM181B	0.751156	0.722216	0.835547	0.756453	0.993032	0.572364	3.42696	3.25076	3.11095
TMEM150B	0.0821227	0.380317	0.092131	0.185061	0.180949	0.325376	0	0	0.030742
ZIC4	0.273037	0.536405	0.354684	0.57037	0.386932	0.336146	1.96512	2.06095	1.98221
IKZF3	0.0138745	0.0146305	0	0	0	0.0391742	0	0.0178512	0.0592801
AMER3	0.122764	0.369857	0.255112	0.124852	0.232695	0.134839	0.862838	0.952594	1.0291
GPR18	0.0225907	0.0444593	0.102882	0.0354559	0	0.0331279	0	0	0
CERS3	0.0664552	0.0534546	0.0421292	0.0606111	0.0344892	0.06239	0.240063	0.152261	0.284914
SGIP1	2.11829	1.99638	1.74139	2.51422	1.70363	1.8915	8.74245	7.62781	8.44414
ASTN1	1.47556	1.57063	1.53185	1.50883	1.47562	1.46567	6.40651	5.77117	6.00541
SPATS1	0.0647663	0.0709483	0.0406014	0.0715397	0.0217282	0	0	0	0
SYT3	0.342151	0.180368	0.33618	0.215839	0.272612	0.178633	0.07697	1.4226	0.52466
FSD1L	2.43213	2.58387	2.79124	2.19388	2.20337	2.37068	9.37229	10.2402	10.6626
ABCB5	0.0862674	0.117608	0.0926869	0.0665108	0.0876859	0.076509	0.312354	0.294123	0.444132
XAGE2	0.0195579	0.0220483	0	0.0600277	0	0	0	0.0651375	0.0625557
SLC26A8	0.016915	0.0364976	0.00578789	0.0402642	0.0426053	0.0568587	0.178976	0.0445475	0.169653
ACSM5	0.0295024	0	0.0718461	0.00772509	0.0214347	0.0232586	0.104494	0.0456814	0.12578
ANKRD1	0.498331	0.565848	0.460209	0.401762	0.422968	0.44908	1.70994	2.11697	1.96578
KIAA1467	1.54074	1.80168	1.54781	1.5918	1.56303	1.64093	6.52784	6.53893	6.39776
SPATA6L	0.125214	0.12423	0.104681	0.122883	0.167172	0.12369	0.548754	0.520041	0.402423
APOA5	0.0664736	0.298399	0.082337	0.168642	0.0888787	0	0	0.0126431	0.0122975
GPR12	0.108676	0.0826014	0.105959	0.106082	0.0865493	0.0509835	0.405054	0.424609	0.375082
SCG2	6.09588	5.21864	5.58836	5.92126	5.82906	6.1899	24.5487	24.1627	22.7481
SLC2A12	0.768512	0.841867	0.893161	0.87467	0.750605	0.848048	3.48877	3.37285	3.38607
TPPP2	0.0706163	0.0351114	0.0403412	0.0707241	0.169912	0	0	0.126458	0
RIMS2	1.70308	1.83157	1.67642	1.5877	1.60155	2.10549	7.59248	6.62133	7.19187
AC187652.1	0.0826188	0.0630532	0.0725496	0	0.0374714	0.162746	0	0	0
ZIC3	0.804882	0.867876	0.76815	0.697991	0.842388	0.871953	3.557	3.39973	3.11334
PCDHGB3	0.0232844	0.0316812	0.0446516	0.0671074	0.0480809	0.0418032	0.198005	0.167996	0.179183
CALML3	0	0.057262	0.0654863	0	0.0175816	0.0386314	0	0.0202505	0
CCL26	0.0528195	0.120707	0.0694442	0.190373	0.0718343	0.339011	0	0.0911137	0
EYS	0.0425772	0.0490337	0.0965057	0.0424469	0.173224	0.0626127	0.320151	0.411107	0.300268
ASCL5	0.0472602	0.0166824	0	0.0111668	0.0645392	0	0.0504018	0	0.0227625
RUFY3	12.351	12.8829	11.8527	14.3046	12.5191	14.717	56.3164	56.2483	52.7815
CGB2	0.0208671	0.00954151	0.0226333	0.0733514	0.0782084	0.0560388	0.0126565	0	0
RAX	0.0046138	0.00995966	0.0124924	0	0	0	0	0.0152892	0.0148905
TXLNB	0.560031	0.658365	0.753385	0.550144	0.497966	0.650605	2.34849	2.59197	2.66288
C17orf102	0.0289788	0.039048	0.0757314	0.0417369	0.0434946	0.0365747	0.192693	0.1687	0.13788
GDPD1	1.66083	1.98129	1.68377	2.05427	2.06294	2.06547	8.38491	7.73552	7.75972
BBC3	1.82591	2.09983	2.18649	1.68035	2.28943	1.84552	9.00879	8.94431	6.89427
RP1-130H16.18	4.86e-10	6.29e-11	0.0874003	0.0380004	0.147717	1.06e-07	0.111326	0.0527908	1.1e-15
ZNF705G	0.0207194	0.00287727	0.00492428	0.0153826	0.0106798	0.00288848	0.0103932	0	0
ID4	14.4702	16.093	14.6551	13.6567	14.2744	14.9877	57.9275	60.501	57.2462
SPATA31A3	0.000683007	0.00122678	0	0	0.00227785	0.00164125	0.00594722	0.0010255	0.00166569
KCNQ4	0.137504	0.122597	0.147402	0.152314	0.118425	0.132199	0.484791	0.476586	0.686139
LYNX1	0.938176	0.904412	1.0131	0.795593	0.983338	0.681948	3.89298	3.93271	3.37814
DPF1	2.52446	2.00166	2.6351	3.10985	2.81369	2.54436	10.8388	11.4474	10.0198
LRRC73	0.131433	0.197703	0.2077	0.190529	0.175651	0.138003	0.678278	0.908909	0.582413
NGB	0.0083768	0.00908479	0.0311307	0	0	0.0488266	0.0109865	0.0255099	0.0124057
FOXN4	0.0704625	0.0662309	0.0514195	0.0443028	0.0603715	0.0299189	0.24124	0.265145	0.225821
PCDHB5	1.67125	1.38918	1.62169	1.47877	1.9072	1.67699	6.80491	6.7661	5.8197
PRKCB	1.33907	1.33848	1.34086	2.52267	1.72302	1.20773	6.59968	6.23673	6.71793
DPP6	0.938143	1.03576	0.940102	1.13471	1.1931	1.1561	4.81603	4.37796	3.98807
PACSIN1	0.222685	0.191083	0.190803	0.196364	0.207045	0.199432	0.804926	0.839621	0.75573
KIAA1024L	0.0518707	0.201247	0.00800874	0.0281567	0.0433095	0.0564592	0.101607	0.0785578	0.25003
MYH7B	0.0627351	0.103656	0.210636	0.0547253	0.0657202	0.138458	0.073372	0.061561	0.37683
NELL2	14.246	17.4032	14.4849	19.0544	13.1635	18.5898	66.8866	74.2343	67.9661
THSD7A	2.12235	2.07323	2.17297	1.87499	2.06555	2.04014	8.3552	8.23816	7.99752
ARMC3	0.144737	0.444697	0.253169	0.155559	0.125412	0.132512	0.737528	1.182	0.631634
RP11-322E11.6	1.02701	0.107259	0.238696	0.274936	0.634687	2.84e-18	2.11e-16	6.66e-13	0.273161
IL31RA	0.0315095	0.0271118	0.0389092	0.110125	0.0234666	0.0112323	0.173211	0.120803	0.0430977
CRYBB3	0.123327	0	0.0288121	0	0	0.0684095	0.0308449	0.0361117	0
BSND	0.00843407	0.0136479	0	0.00607996	0.0393938	0.0121809	0.00547878	0.0190378	0
MSI1	8.45783	7.36561	8.31129	8.0487	8.32511	7.10147	33.469	31.353	30.6918
NKX1-2	0.0206538	0.0224553	0.0384932	0.0903039	0.0829239	0.0604489	0.0136047	0	0.0153667
IFIT1B	0	0.0344366	0.00983254	0	0	0	0.0312203	0.0241579	0.0117502
ADAM18	0.00836608	0.0500732	0.0103635	0	0.0268238	0.0365733	0.0987532	0.127387	0.136289
SLC6A15	1.27344	2.04445	1.45364	1.48107	1.5688	1.79793	7.11974	6.30707	6.77904
RP11-830F9.6	0.00657674	0.00951489	0.0108693	0.0203917	0.0117272	0.00255779	0.0230224	0.0401011	0.0532955
SPANXN3	0.127518	0.192376	0.221309	0.196816	0.634275	0.133533	0.0603449	0	0
CADM1	27.7403	29.8881	28.4971	29.8702	27.8527	34.8392	114.965	118.292	112.148
OLAH	0.0946986	0.0467791	0.0238942	0.0420375	0.220384	0.0263639	0.0506451	0.190312	0.114401
RCAN2	3.61759	3.50202	4.63617	4.46098	4.18171	3.55404	17.2518	17.5542	15.0691
OR10G8	0	0.0383921	0.0439563	0	0.0469822	0.156018	0.11716	0	0.0264968
WISP2	0.0238909	0.0221122	0	0	0	0.0175415	0.0803683	0.0735048	0.0535388
FAM153C	0.116983	0.0755649	0.0522385	0.11752	0.0370937	0.0474479	0.453623	0.280048	0.433192
KIF25	0.102397	0.0593611	0.0319813	0.112608	0.282693	0.150191	0.0509603	0.0197706	0.0191933
C1QL4	0.542172	0.473152	0.531015	0.33853	0.39252	0.317636	2.16856	1.91019	1.66933
SEC14L6	0.4088	0.281202	0.15783	0.245926	0.396579	0.308363	1.61208	1.1063	1.44855
C17orf50	0.018129	0	0.0227984	0.0704748	0.024351	0.0539688	0	0	0
ANGPTL5	0.012881	0.0069676	0	0	0.0172076	0.00934607	0	0	0.0284798
RP1	0.00395129	0	0.00242359	0.00567446	0	0	0.00766145	0.0177264	0.00576177
CXXC5	12.9258	13.0248	12.56	12.4715	12.1641	11.8921	50.2157	48.7017	48.7977
LMO1	0.243346	0.419474	0.441415	0.285776	0.206838	0.335596	1.72106	1.41181	1.32262
C12orf50	0	0.0117276	0.0268081	0	0	0	0.0142177	0.0495852	0.0160602
RRM2	32.9669	34.0045	31.9196	35.2808	32.8088	36.1252	126.635	108.556	157.022
NRSN1	0.311225	0.287613	0.433077	0.347266	0.413408	0.443437	1.58337	1.53388	1.66313
ATP6V1G2	1.74408	1.72232	1.9038	2.22529	1.85464	2.0304	7.77307	7.89887	7.21086
CX3CL1	1.12468	1.20395	1.43847	1.30006	1.33502	0.984856	5.24737	4.88567	4.80323
USP2	0.897285	0.86839	0.836403	0.749142	1.08926	0.694346	3.73126	3.2311	3.09715
KIF3C	5.65665	5.50173	5.66368	5.44853	6.19654	4.82887	21.986	21.8819	20.5605
IRX2	0.990835	0.937319	0.914455	0.877608	0.902135	1.00721	3.91473	3.56035	3.68994
CLEC4G	0.0248383	0.0135387	0.0154804	0	0.016637	0.0365122	0.03288	0.0765206	0
HSF4	0.495296	0.739565	0.848004	0.391733	0.637712	0.6542	3.16965	2.49185	2.24318
HIST1H4B	0.5064	0	2.23362	0.213963	0	0.676644	0.203224	0.731604	1.17165
SLC22A13	0	0.0127841	0.0145932	0.0247013	0	0	0.00771104	0.0357602	0.00870379
AKAP3	0.128482	0.153466	0.187962	0.249209	0.171477	0.153638	0.662265	0.696317	0.728631
NXF3	0.0755643	0.0354801	0.0106915	0.0246382	0.0415665	0.110802	0	0.0260671	0
B3GNT6	0.0830696	0.0196883	0.0524439	0.00877805	0.0304611	0.0352014	0.00791761	0	0
MFAP5	0.0437844	0.196613	0.0933917	0.201791	0.0549144	0.0288888	0.0136618	0.0158332	0.160075
PADI1	0.0214875	0.0364243	0.0046442	0.0165705	0.00503739	0.0317046	0.0147699	0.0752832	0
CLGN	3.67349	3.83558	3.3284	3.41661	3.08856	3.54327	14.2703	13.4037	13.4953
NMB	1.98033	2.29833	2.35964	2.22387	2.0167	1.69086	8.96181	8.35111	8.12263
PLA2G4E	0.021612	0.0191899	0.023248	0.0435745	0.0504446	0.0964491	0	0.00908154	0.00394619
SYT16	0.231056	0.26978	0.290437	0.27218	0.276948	0.320425	0.46555	1.50839	0.4087
EFCC1	0.379639	0.404224	0.440712	0.379167	0.462197	0.371933	1.91395	1.45932	1.42096
SEMG1	0.00971673	0.010556	0.0339565	0.0282924	0.0364474	0.0142002	0	0	0
NLRP7	0.0367594	0.043888	0.0688594	0.0165681	0.0122618	0	0.0179201	0.00677455	0
ADRA1A	0.256578	0.132038	0.245052	0.248157	0.260914	0.153557	0.96516	0.995193	0.777216
GJB3	0.0625901	0.076701	0.0257392	0.060333	0.0711433	0.0989133	0.327979	0.269421	0.197306
TRIB3	4.16755	3.70949	4.06061	3.99655	4.30142	3.9473	16.1088	15.2811	15.3366
SBSN	0.0484286	0.0744185	0.22877	0.0527037	0.0755312	0.0352617	0.286757	0.2901	0.148482
FBXO39	0.0480642	0.0208836	0.0477227	0.0139922	0	0.0421356	0	0.0146887	0
NKAIN3	2.18016	1.26933	1.54121	2.26621	2.31936	2.29841	8.77231	7.6653	8.35169
SRCIN1	0.526107	0.538371	0.448163	0.506677	0.569348	0.403366	2.09472	2.00234	1.83296
WDR47	3.586	3.32716	3.42474	3.67081	3.50329	3.71161	12.5367	14.5887	13.7364
HOXA9	14.4322	17.4145	16.1595	15.2501	15.36	15.5675	58.7933	62.2622	59.5953
C17orf51	1.51803	1.40665	1.85904	1.72565	1.56237	1.59771	6.53919	6.27408	6.27358
AJAP1	0.388338	0.469993	0.451711	0.349723	0.42264	0.32275	1.68508	1.62812	1.61325
POU6F2	1.69336	1.65637	1.51846	1.49778	1.84356	1.59248	6.36259	5.9793	6.51974
GNG2	31.8132	33.1091	32.9138	32.9199	31.8738	32.9926	124.651	125.981	119.188
GNAZ	2.59957	2.23074	2.53461	2.3345	2.42451	2.1544	9.34922	9.6623	8.99024
ZBTB20	0.426249	0.601572	0.501929	1.17778	0.774623	0.94239	4.04718	2.78335	2.67509
FCRLB	0.126466	0.0882444	0.145618	0.10508	0.147343	0.0909502	0.308498	0.482311	0.643169
C17orf97	1.4459	1.36373	1.65279	1.11859	1.46295	1.36896	5.56154	5.26136	5.39215
KIF17	0.19219	0.134616	0.163187	0.146154	0.125503	0.116262	0.587929	0.596709	0.590944
ALPL	0.69578	0.792017	0.803525	0.786022	0.90252	0.641649	3.15902	2.67193	3.03529
RNF133	0.0115176	0.0250826	0	0.0168215	0.0308455	0.0168977	0.0760744	0.0353909	0
LMX1B	0.303934	0.304486	0.387989	0.276562	0.339902	0.268022	1.25202	1.27014	1.20474
PATL2	0.0921425	0.236915	0.0105121	0.0632209	0.0226949	0.0359541	0.0527628	0.24021	0.0785421
CELA2A	0.0836487	0	0.0264128	0.093187	0.0281261	0.0313189	0	0	0
CNR1	2.02501	2.41588	2.16163	2.23175	2.44342	2.24359	8.47392	9.2159	8.87993
C14orf178	0.0640652	0.0753294	0.0866536	0.417171	0.101879	0.107289	1.06e-135	0.0623417	0.119825
CELSR1	1.61826	1.35477	1.41527	1.36074	1.47466	1.23272	5.49684	5.54198	5.27157
SLC2A7	0.0533081	0	0.0132537	0.0155477	0.0142709	0.0312259	0	0	0
SCUBE1	1.94576	1.53944	1.73868	1.81918	1.75406	2.12833	7.80222	7.25328	6.1404
SLC5A3	10.1561	11.9179	10.5887	10.3714	10.1616	11.2445	40.3074	42.3444	41.7051
GOLGA8S	0	0.00455957	0.00347208	0	0.00468445	0	0.00735227	0.0149378	0.00311326
FNDC7	0.00483846	0.00522384	0	0.0140943	0	0	0.00629497	0.0199213	0.0129372
NACAD	1.74121	1.52526	1.82431	1.37002	1.87542	1.2925	6.94922	6.47936	6.25479
SLC1A3	4.86648	4.66853	4.34719	4.47121	4.69862	4.80206	18.1735	18.6548	16.2264
H2BFM	0.0419355	0.0181918	0.0907712	0.0517609	0.0336433	0	0.0220003	0	0
C1orf94	0.0362142	0.0156867	0.0268706	0.010497	0.00967952	0	0	0	0
CTD-2210P24.4	0.215549	0	0	0.0548269	0	0	0.0502499	0.0592905	0.0570023
AL121761.2	0.105451	0.123828	0	0.175554	0.723111	0	0.16581	0.397597	0.190573
AC008132.1	0.0255268	0.00922965	0.0316282	0.0123612	0.022756	0	0	0	0
FAM155A	1.25853	1.40308	1.22273	1.26831	1.15151	1.22795	4.39114	4.92146	4.77006
GDF10	3.11841	2.85827	3.24772	3.17148	3.03534	2.88377	11.9183	11.7453	11.3611
GPM6B	10.2122	11.9463	11.2278	10.8321	10.0249	11.9357	43.3724	44.8524	42.1142
FXYD6-FXYD2	1.04e-61	0.0548009	0.0574392	1.83e-196	0.150657	4.34e-29	0.210218	0.160356	0.0826977
CYP3A43	0	0.0136787	0.216362	0.272412	0.236941	0.0280832	0.0841436	0.312707	0.0888143
FOXD1	0.594592	0.65814	0.70969	0.508835	0.722208	0.608321	2.68404	2.31445	2.64127
TEX38	0.110284	0.060986	0.0479807	0	0.0248565	0.0275624	0	0.0651818	0
HSPA12A	4.69251	4.70889	4.54752	4.99583	4.6125	4.74225	18.3113	17.1759	17.1842
HSPB8	1.68222	1.66874	1.73324	1.86504	1.83494	1.38972	6.99591	6.82928	6.07222
GDF15	4.09508	3.59668	4.06571	3.61583	3.71442	3.13538	14.0728	15.7532	14.0512
PCP2	0.0268706	0.0895407	0.0939944	0	0	0	0.0367956	0.126461	0.0972074
GPR155	1.21061	1.26953	1.2133	1.26571	1.33271	1.41696	4.91178	5.12943	4.56475
SLAMF1	0.0180681	0.0546324	0.0667111	0	0.0327069	0.0120091	0	0	0.0273861
C5orf47	0.0119985	0	0.0074047	0.0520601	0.0160254	0.0173951	0.00782578	0.0272201	0
KRT5	0.257551	0.410506	0.496742	0.319755	0.388394	0.410807	1.41074	0.792269	1.83622
MIOX	0.020944	0.0105869	0.0226984	0	0.0422821	0.122004	0.0282788	0.026334	0.0475249
IGSF11	0.49308	0.620396	0.520851	0.525343	0.486776	0.578244	2.11804	1.94854	2.19522
FCRL6	0.025656	0.00848298	0.078822	0.0297225	0.0525373	0.0891181	0	0	0
ATP1B2	4.20184	4.24737	4.26413	3.98808	4.36143	4.34769	16.9854	15.6979	14.9746
CPEB4	3.51913	4.03316	3.50697	4.66501	3.39942	4.3597	15.7598	16.8167	14.0073
MARK1	3.39212	3.69565	3.731	3.44994	3.36236	3.67368	13.4711	13.4621	13.5332
ELOVL4	3.00126	3.32985	2.83353	2.87634	2.56256	3.29777	11.1382	12.6487	11.6329
OFCC1	0.140932	0.091427	0	0.0730393	0.0562768	0	0.0282354	0	0.223629
WDR65	0.166228	0.244352	0.168034	0.0929211	0.15841	0.11754	0.750063	0.524915	0.434018
ADAMTS18	1.11086	1.01673	1.17023	0.976105	0.924759	0.963365	4.19306	3.96359	3.82257
LYG2	0	0.0369877	0.0341124	0.100344	0.0360936	0.121823	0	0	0
NPBWR2	0.0125113	0.0409223	0	0.054916	0.0167612	0	0.0496966	0.0385545	0
PCDH9	2.34095	2.64683	2.35847	2.94082	2.45973	2.74682	10.0204	9.92399	9.78196
PARP15	0.0502111	0.0712686	0.0729611	0.0643057	0.130324	0.100378	0.251579	0.370138	0.382924
MUC7	0.0186498	0.00672056	0	0.00899212	0.0249115	0.047444	0.0973053	0.0752718	0.0438472
SPATA31A4	0.000682488	0.00122585	0	0	0.00113806	0	0.00299241	0.00444043	0.00166441
PCDHGB2	0.307641	0.188794	0.185331	0.390284	0.274402	0.253386	1.18068	0.976461	1.04815
SIX3	0.0961689	0.0978221	0.0977006	0.0163535	0.0679895	0.0327814	0.00737359	0	0
DNASE2	3.52209	3.11357	3.34751	3.0161	3.50732	2.80371	12.7476	13.0704	11.6288
HCN2	0.344252	0.315704	0.360233	0.179947	0.401999	0.242424	1.34202	1.28895	1.10427
SIX6	0.0429327	0.0115958	0.0198523	0.0387651	0.0143312	0.0466187	0	0	0
LYPD5	0.00606127	0.0250921	0.0268556	0.0736898	0.11245	0.0105226	0.099585	0.250697	0.258191
C1orf227	0.342382	0.196286	0.15056	0.0900953	0.155348	0	0	0	0
FAM169B	0.00944657	0.00509823	0.00581795	0	0	0.0204877	0	0	0.00693275
SLC39A12	0.0165886	0.0229981	0.0205468	0.0556552	0.0609212	0.0120842	0	0	0.0122809
LRTM2	0.00910578	0	0.00560698	0.0227698	0.0581694	0	0.0591979	0.0205738	0.067029
SLC4A9	0.0210389	0.00568178	0.0110578	0.0195585	0.0206595	0	0.00684904	0	0
OTOS	0.220283	0.104205	0.0946162	0.0559238	0	0.0726	0	0	0
DNAI2	0.0157003	0	0.0443175	0.068345	0.010493	0.0199272	0.0822675	0.020823	0.0326842
CYP2A13	0.0460299	0.0399785	0	0.0133903	0	0.0134389	0	0	0.0136613
PKP1	0.0659778	0.0397788	0.0842569	0.0531192	0.059826	0.0686965	0.242574	0.268864	0.202665
NR4A1	2.38656	2.07262	2.25919	1.85377	2.73378	1.70355	9.1802	9.06224	6.42562
VCX2	0.0293055	0.0417557	0	0.0125325	0.0112836	0.0126576	0	0	0
SATL1	0.0492207	0.00777741	0.0710718	0.0208221	0.0563758	0.0522122	0	0	0.0106055
KCTD4	0.0678143	0.147111	0.0735165	0.09851	0.0906787	0.0617747	0.344728	0.335684	0.351592
IGLL1	0.0430256	0.0851202	0	0.17346	0.14471	0.149784	0	0.049571	0.0477581
AL354718.1	1.12275	0	0.387797	0	0.590886	0.809903	0.481561	2.32565	1.68753
CCL3L3	0.244656	0.305854	0.233476	1.00324	0.160495	0.278822	0.0241215	0.0106141	0
LHFPL5	0	0.0155947	0	0.0417445	0.0237081	0	0.0942075	0.032784	0.0528425
KCNH4	0.0117297	0.0168655	0.00481001	0.0112679	0.00521648	0.0169296	0.0761469	0.0176362	0.0324966
AVP	0.117013	0.307759	0.252826	0.11969	0.42284	0	0.0549421	0	0
GRIA2	4.03791	4.06571	4.52557	3.41797	4.61228	3.28345	15.058	16.2714	15.9612
PLIN1	0.0612195	0.0271815	0.0316493	0.0889925	0.0777335	0.0222916	0.347606	0.153241	0.0905488
GSN	51.5524	47.0699	53.1502	46.7486	53.9807	45.4752	189.413	190.85	183.639
CDH10	2.01751	2.20725	1.99385	1.96665	2.10466	2.20403	8.17811	7.37293	7.80583
PADI3	0	0.00499357	0.00569836	0	0.00617525	0	0.0240651	0.00697009	0.0067895
FUT1	0.254644	0.245149	0.196181	0.239516	0.25364	0.190906	0.823349	0.943042	0.884284
CLASP2	16.1225	14.693	13.0473	16.2246	15.5487	17.4682	57.0597	58.4585	56.9221
AGTR2	3.88866	4.20013	3.78006	3.53237	3.35532	3.94387	13.3983	14.3333	14.1869
RSPH4A	0.486371	0.394055	0.351975	0.442558	0.377179	0.363089	1.43209	1.72358	1.44531
PNOC	0.0460192	0.0660442	0.0926008	0.223165	0.136895	0.0274048	0.407008	0.541814	0.262814
CTRC	0.0958526	0.0867395	0.0388965	0	0.0290824	0.129694	0.00610516	0.02122	0.0344494
ATF3	3.05318	2.63862	3.2553	2.96749	3.29721	3.04741	11.4531	11.5184	11.3693
RP11-47I22.3	0.077971	0.0972696	0.0972772	0.331626	0.053781	0	0.0172231	0.0747682	0.0583856
MEF2C	7.09694	6.71454	7.12464	6.89402	6.55639	7.79448	26.9636	24.3362	24.6294
C1QTNF9B	0.123527	0.0983135	0.0277925	0.354814	0.0229484	0.0837482	0.129089	0.0266859	0
RP11-723O4.6	0.016267	0.173909	0.224112	0.0193644	0	0.0151445	0.344889	0.372439	0.655819
CAPN8	0.137235	0.321098	0.254241	0.138156	0.0853358	0.0695665	0.0377575	0	0.00854793
ESRRG	1.15082	1.74716	1.41484	1.51598	1.1803	1.54636	5.89679	5.1023	5.07702
NAPSA	0.0956162	0.105188	0.0789532	0.0753418	0.0425114	0.0620004	0.287771	0.344992	0.321267
MAP1A	5.97649	5.29539	5.77159	5.63945	5.91675	5.08798	21.5401	20.8736	19.9507
ADGB	0	0.0157998	0.0072346	0.121433	0.00944272	0.0631447	0.122824	0.125346	0.240928
GOLGA6A	0.0464719	0.0480707	0.0515166	0.0122929	0.0553098	0.0442261	0.210012	0.114362	0.166528
PCDH8	1.90858	1.92688	1.87849	1.64632	1.63666	1.5555	6.78468	6.78649	6.34604
C6orf223	0.0760375	0.0293417	0.0527436	0.0664243	0.0727539	0.0176639	0.212318	0.215251	0.268867
NOTUM	0.373242	0.263382	0.300704	0.333358	0.321844	0.23793	1.16173	1.24577	1.03793
MYH8	0.0280614	0.0297808	0.0287023	0.0168019	0.0311796	0.0235468	0.0757	0.1332	0.07341
CREG2	0.21413	0.199533	0.186921	0.152233	0.179537	0.193652	0.690922	0.673873	0.724682
RASD1	1.05365	1.05316	1.11635	0.999419	0.90689	1.05653	3.85415	3.5934	3.73858
SPTBN4	0.247519	0.192463	0.163138	0.184594	0.236494	0.147133	0.772089	0.914306	0.664748
SPEF1	0.0929419	0.0336829	0.0769858	0.0903037	0.041462	0.0302236	0.299304	0.284616	0.276601
TMEFF1	16.5386	20.2462	18.6932	19.0557	17.2114	20.014	67.9155	71.0911	70.0418
RP11-571M6.15	0.361236	0.763093	3.38e-50	0.193474	0.16489	1.01e-160	0.377622	2.26e-107	0.208162
C9orf50	0.0200399	0	0	0	0.013408	0.0586117	0.0263822	0.0306572	0.0148988
SLC25A18	0.219196	0.221263	0.233863	0.175602	0.14178	0.187048	0.550411	0.743926	0.896118
OTUD7A	0.782617	0.551135	0.763385	0.923262	1.25288	1.00986	3.59276	3.38334	3.27943
BVES	1.88498	2.04691	1.86843	2.13616	2.30792	1.96159	7.9981	6.6901	7.58024
PNLDC1	0.0174911	0	0.043361	0.0254206	0.0116955	0	0	0.0133296	0
MYH2	0.00569276	0	0.00246155	0	0.00259127	0.00216848	0.00659271	0.00783427	0.00878641
CCDC181	1.32013	1.3095	1.50181	1.37642	1.40593	1.82425	5.1053	5.46548	5.20063
KCNH8	0.335553	0.418065	0.415538	0.474587	0.425309	0.459177	1.44439	1.68243	1.60848
ABCG5	0.00546801	0.0177264	0.00674355	0.0232307	0.00730132	0.0158381	0	0	0
SLC4A4	3.11361	3.1051	3.09206	2.82161	3.01808	3.39115	11.0602	11.1407	10.7437
RNF224	0.0438958	0.131352	0.0272971	0.112085	0.0293822	0.0321624	0.043436	0.0336679	0
GPR19	1.59734	1.06648	1.6018	1.45669	1.04279	1.43397	5.57519	5.56129	5.0172
RP11-93B14.6	0.0243881	0.0176273	0.0201332	0.059009	0.0543426	0.0118398	0	0	0
LRRN4CL	1.20215	0.952577	1.18097	0.970336	1.16126	0.769629	3.82002	4.19924	4.00256
IVL	0.00774539	0	0.00887492	0.0208047	0.0103539	0	0.0202891	0.0108916	0.0423941
RGS9	0.611571	0.569424	0.64235	0.598416	0.670869	0.48436	2.15676	2.2027	2.28327
ACCSL	0.0174472	0.0378604	0.0108123	0	0	0	0	0.0265923	0.0129302
PDK3	6.76167	7.32052	7.55459	6.9703	7.02749	7.75443	27.384	26.7942	24.4913
LAMP3	0.519182	0.375417	0.421849	0.401435	0.383072	0.55289	1.72077	1.86355	1.64027
CYP3A7	0.0715258	0.1809	0.098384	0.103804	0.0743696	0.169695	0.55189	0.491506	0.56435
DNAH3	0.0124159	0.00478252	0.00276492	0.00161748	0.00601689	0.00809681	0.00291168	0.00168278	0.00164148
EBF2	1.42308	1.55324	1.50992	1.45724	1.55076	1.47093	5.32765	5.5021	5.36351
PCBP4	16.8331	15.2245	16.4766	15.4855	17.6566	12.82	61.9903	61.3951	48.7909
TNIK	5.4274	5.7069	5.6149	5.69083	5.48968	5.65666	19.852	19.6579	20.2491
RP11-1035H13.3	0.347658	1.42e-11	0.682364	1.08e-21	0.204388	0.191427	0.181582	0.489934	0.660703
RP11-351M8.1	0.0699548	0.0582969	0.186146	0.112369	0.138932	0.245115	0	0	0
KCNK4	0.00963423	0.0606379	0.0239238	0	0.0448537	0	0.0159997	0.0186147	0.0143115
AL445665.1	0.0584747	0	0	0	0.0261979	0	0.0524594	0.0459726	0.0890104
RBM20	0.804224	0.694151	0.815358	0.715185	0.648433	0.621111	2.79285	2.75564	2.64473
ASAH1	29.6783	33.3816	30.6555	31.9272	29.8927	33.18	113.122	115.789	115.194
AC003002.4	0.223702	0.153265	1.95e-48	0.124246	0.274382	0.160333	0.501803	1.05e-103	0.576299
ZNF157	0.230931	0.257021	0.293444	0.181503	0.246818	0.220293	0.836005	1.00459	0.758879
CELA3A	0.154028	0.121437	0.167037	0	0.0592196	0.16517	0	0	0.0337069
SIDT1	0.0227492	0.0673761	0.0314375	0.0736239	0.0299381	0.0163785	0.243526	0.191839	0.160711
KLKB1	0.0711927	0.0868465	0.0364199	0.362334	0.114452	0.13961	0.127584	0.0111757	3.09e-09
AC002365.1	0.0366004	0.082287	0.0946158	0.111848	0	0	0	0.0605213	0
TSGA13	0.0245668	0.0133884	0	0	0.0203459	0.0553617	0.0498315	0.0945683	0.0451753
UNC5A	0.180201	0.205548	0.300896	0.230658	0.230856	0.18576	0.895904	0.651645	0.794377
PKD1L1	0.153096	0.0579372	0.207053	0.0373077	0.0712814	0.0109808	0.144525	0.00685241	0.0200492
NMBR	0.149858	0.0544604	0.217952	0	0.10038	0.0550809	0.0661358	0.0384805	0.0186817
MICALCL	0.359612	0.730149	0.389218	0.154605	0.305465	0.176034	0.0380082	0.0440399	0.116802
MYOG	0.161327	0.128697	0.227322	0.250988	0.100777	0.141778	0.8538	0.2249	0.7424
RNF165	2.88405	2.49089	2.62014	2.68597	2.90138	2.56431	10.6074	9.62485	9.25755
CTD-3074O7.11	0.0769351	1.95e-24	0.0779746	3.34e-20	0.129444	0.291242	3.67e-38	0.107313	2.03e-21
EVPLL	0.0296244	0.00802211	0.0183216	0.0322142	0.00989823	0.0107696	0	0	0
ALOX15	1.11553	1.00749	1.44667	1.32597	1.19935	1.08112	4.338	4.66768	4.42233
DSCAML1	0.331274	0.19698	0.355387	0.306467	0.318342	0.283214	0.685804	1.44887	0.916808
CTC-435M10.3	0.548039	7.35e-05	0.273596	0.000140253	0.521067	0.00776633	0.838588	0.000250005	0.711781
ANKRD20A1	0.146859	0.137822	0.157256	0.105108	0.133897	0.147904	0.497466	0.517681	0.4952
C1QTNF9	0.0303306	0.0188017	0.0322186	0	0	0.012629	0.0227427	0.0131986	0.0770633
CECR6	0.831585	0.910784	0.800791	0.916617	0.907455	0.933717	3.18961	3.20917	3.05236
CD1A	0.0370102	0.0200442	0	0.0214642	0.0197855	0.0107636	0	0	0
PYHIN1	0.0271407	0	0.0126553	0	0	0	0.0134247	0.0458453	0.0151544
CCR4	0.0143419	0.0361269	0.00588963	0.0482956	0.0255259	0.0414766	0	0.00720549	0.00701836
FOXE1	0.0127347	0.00457952	0.0261269	0.0122409	0.0623146	0.0061311	0.0661841	0.0830491	0.0746859
TRIM36	1.41508	1.2962	1.43044	1.20925	1.66628	1.66353	5.63649	5.47726	5.51849
FAM46D	0.0147806	0.00531882	0	0.0355627	0	0.0142524	0.00641029	0.0297167	0.0506524
FSIP1	0.197151	0.282062	0.197099	0.230921	0.227665	0.223703	0.929978	0.675658	0.728463
HIST1H2AL	0.134558	0.152614	0.643816	0.069496	0.182652	0.283214	0	0.0758517	0.21818
PLIN4	0.0422334	0.0526215	0.0354617	0.0271453	0.0414907	0.0415571	0.153808	0.154673	0.113513
GPR3	0.52012	0.539522	0.407708	0.414175	0.509097	0.27692	1.92656	1.56808	1.61236
CPLX1	0.785001	0.811648	0.751915	0.702862	0.77493	0.657702	2.95004	2.54265	2.49522
RHD	0.0262143	0	0.0163502	0.0383876	0.00677888	0	0.0173721	0.0101051	0.00980982
DNASE2B	0.031512	0.0172497	0.0197411	0	0.0634211	0.0233305	0.021018	0.0837959	0.0712858
NKAIN1	3.89733	3.61402	3.84846	3.31401	3.97728	3.53769	13.9317	13.4895	12.2999
ACSM1	0.0716656	0.04113	0.0285829	0	0.0675528	0	0.1289	0.25095	0.159987
SACS	4.59902	5.52114	4.80257	4.54325	4.37126	5.05389	16.8678	17.4351	17.2579
PLD6	0.24188	0.267875	0.203854	0.27299	0.173341	0.290738	0.900192	0.900923	0.920554
TTC9B	0.426708	0.236006	0.300729	0.212348	0.415032	0.107172	1.15989	1.0568	1.53177
UGT1A6	0.0374603	0.0349951	0.151298	0.10569	0.038915	0.0383211	0.112793	0.330394	0.0774255
CCDC96	0.467282	0.412592	0.462242	0.416769	0.528387	0.397062	1.77719	1.51641	1.43313
AC106017.1	0.0272927	0.104011	0.220459	0.192348	0.0849731	0.267636	0	0	0
IGFALS	0.256101	0.110722	0.427134	0.148072	0.237837	0.0319253	0.069502	0.0111018	0.0495227
GPR42	0.021908	0.00962374	0.0188036	0.0451224	0.0391658	0.0129346	0.00988697	0	0
HOXC4	8.94431	8.71844	9.48941	8.63024	9.38529	8.9031	33.7103	32.3816	29.4542
FKBP1B	4.40209	3.90976	4.11321	4.10488	4.21521	4.50048	14.905	15.1932	14.7698
KIF21B	2.90615	2.59641	2.93038	2.79405	2.86603	2.52693	10.2711	10.117	9.11195
C16orf71	0.0753082	0.143659	0.129098	0.51806	0.125705	0.152121	0.395606	0.345529	0.560336
LMTK3	0.947431	0.781969	0.980482	0.81767	0.984081	0.740134	3.38532	3.38341	2.98056
DAPL1	0	0	0.170851	0.138855	0	0.0650142	0.414823	0.315666	0.393042
FSTL4	0.473791	0.378142	0.590555	0.659934	0.602091	0.369731	1.88321	1.95947	2.05276
GATSL2	2.13436	2.01056	2.08413	2.08045	2.03912	1.77701	6.76363	6.77381	7.67764
FGF8	0.0491397	0.142539	0.0412239	0.0973024	0	0.0492742	0.178011	0.157186	0.0504349
LINGO3	0.0217982	0.0157375	0.0179708	0.031597	0.0291311	0.0211247	0.0950596	0.0551453	0.0107303
FAM135B	0.195594	0.365225	0.200374	0.290293	0.158602	0.330056	1.17043	0.958997	0.996872
SNTG1	0.00835051	0.206256	0.240817	0.0237198	0.0327658	0.242686	0.540911	0.513623	0.879062
MAPRE3	5.30781	5.03045	5.90433	5.59983	5.99241	5.6665	20.1787	21.0614	18.3739
GJC3	0.144168	0.175437	0.180707	0.0235845	0.0644853	0.0949319	0.620084	0.498662	0.435118
UMODL1	0.00585805	0.0126188	0.00719663	0.0233251	0.017399	0.00843725	0.0341503	0	0.00856179
ZP1	0.0240832	0	0.00993919	0.0233043	0.0107321	0.0467568	0	0.0122113	0.0118786
HOXC9	3.11656	3.52067	3.90245	3.73854	3.63415	2.94315	13.075	12.8222	11.6494
AQP8	0.0372919	0.0587718	0	0.019726	0	0.0548203	0	0.0207934	0
IGSF9B	0.499271	0.51884	0.498336	0.338839	0.385757	0.493621	1.50516	1.96788	1.40384
IBA57-AS1	0.223462	0.0863851	0	0.120309	0.101694	0.372871	0	0.40295	0.128437
TMEM61	0.032777	0	0.0411079	0.0724353	0.0219952	0.0486013	0.197053	0.102145	0.0990166
ZNF80	0.010121	0.00546505	0.00623707	0.0292274	0.0135119	0.00732182	0.0131743	0	0
HIST1H1A	0.133028	0.0590834	0.101715	0.159724	0	0.161417	0	0	0
SLC5A7	1.3527	1.50337	1.36939	1.3722	1.26832	1.54679	4.97583	5.41064	4.68934
UGT1A1	0.00797477	0.0584852	1.61e-05	0.0340087	0.0697987	0.0272882	0.121574	0.0326316	0.101652
TRPC5	0.0702766	0.0443414	0.07437	0.0522432	0.0646254	0.115056	0.225768	0.297529	0.187487
SERPINI1	4.48258	4.21119	5.23426	4.53714	4.31166	5.11815	17.5176	16.0876	17.4064
GATSL1	1.66717	1.31488	1.47436	1.84916	1.26981	1.37142	4.76701	5.81921	5.81159
SLC22A25	0.0285334	0.01033	0.0199178	0	0.0302764	0	0	0	0.0141243
HYDIN	0.233954	0.461914	0.369529	0.293525	0.327517	0.321922	1.50858	0.940067	1.05667
AC138655.1	0.00634951	0.0137368	0	0.0183779	0.0169638	0	0.00828928	0	0
MAEL	0.0598525	0.0873749	0.112687	0.0581171	0.106785	0.043759	0.317341	0.32048	0.355945
BTBD17	0.537354	0.697799	0.644259	0.44814	0.530145	0.449699	2.11638	2.17561	1.99812
DRD1	0.178386	0.184591	0.12723	0.190104	0.17611	0.154367	0.629461	0.573418	0.631911
TARM1	0.108254	0.0921465	0.0351132	0.0412255	0.0873887	0.0324773	0	0	0
CD27	0.012676	0.0276464	0.0158067	0.0556551	0.0169831	0	0.0335798	0.0195402	0.0758856
CD5	0	0	0	0.013204	0	0.0066143	0.00595027	0.0206803	0.00671496
CEACAM3	0.0681424	0.0556205	0.124464	0.190909	0.139781	0.209541	0	0	0
HK2	11.8799	11.6566	11.7037	11.9178	12.1135	11.7842	41.1608	40.794	39.7621
KRT81	0.032596	0.0530111	0	0.0236615	0.0108949	0.0237378	0.117504	0.0806005	0.0844313
PDZK1IP1	0.14149	0.286892	0.149546	0.105593	0.381074	0.106581	0	0	0.0362678
MAFB	4.19739	4.50654	4.56197	3.9219	4.63373	4.14746	15.8737	15.2568	14.7296
HTRA1	16.8495	17.1611	17.0948	17.7524	16.7	16.4199	58.5752	58.8759	57.3734
AC007952.6	0.0275052	0.0536094	0.118144	0.175454	0.0620848	0.146434	0.00998956	0.0116416	0
DNAJB5	5.36894	4.62783	5.19496	4.99218	5.45345	4.85331	18.3989	18.9184	16.4287
DYDC1	0.0397977	0.109876	0	0.12229	0.107887	0.435049	0	0.132795	0.191257
VWA3A	0.136775	0.0975125	0.0421367	0.166715	0.152265	0.129761	0.651703	0.283968	0.150378
SERPINB12	0	0.0156096	0	0	0.03831	0	0.0379864	0.0442506	0.0214649
MDGA2	0.581088	0.597301	0.648442	0.724135	0.676731	1.07451	2.44356	2.60622	2.2133
KLF17	0.0188815	0.0101911	0	0.0068117	0.00630089	0.0272991	0	0.0213404	0.0346446
GCOM1	3.32976	2.44632	2.24984	0.327728	1.03987	0.908371	0.392542	0.814816	0.323839
HORMAD2	0.00732367	0.00793213	0.00905823	0.0212365	0.00978874	0	0.00958227	0.0320825	0.0324606
SHOX	0.0603414	0	0.0151136	0.0300745	0.0111541	0.0297395	0.0100532	0.0091362	0.0307095
ZSCAN1	0.552995	0.507411	0.676621	0.561776	0.505857	0.113471	1.7095	1.85383	1.82609
RBM11	0.30873	0.36114	0.352115	0.271276	0.304135	0.33131	1.18209	1.00131	1.2746
ATP6V0A4	0.0526803	0.106856	0.109519	0.0829407	0.0831069	0.0802164	0.389695	0.326756	0.285854
CLEC2L	0.0248612	0.0542054	0.0774745	0.109108	0.0832622	0.241496	0.444375	0.172336	0.223115
C6orf1	2.85381	2.55775	2.64499	2.44048	3.11664	1.64844	10.5167	9.14023	7.94693
SGCG	1.34244	1.17978	1.01732	1.41148	1.36355	1.22453	4.72027	4.5496	4.2309
C14orf132	12.0096	12.0303	14.241	11.1881	14.5568	12.4555	47.9302	46.734	45.4675
LHFPL1	0.356183	0.303249	0.44369	0.322288	0.490275	0.337576	1.46877	1.41422	1.4038
ACER1	0.0345527	0	0.0286732	0	0.0616909	0.0506931	0.0152149	0.0176954	0.0171886
RHEBL1	0.129687	0.251982	0.396371	0.126927	0.173894	0.255291	0.862331	0.62508	0.888007
CST5	0.0559697	0.0311285	0.107215	0.0421066	0.151051	0	0.0384228	0.0902558	0
EPHB1	1.42648	1.48295	1.69905	1.42971	1.53838	1.60372	5.57604	5.4199	5.03006
CRYAA	0	0	0.0535923	0	0.0418386	0.11542	0.099807	0.0484824	0.163981
PCDHGA2	0.030722	0.0937082	0.0472508	0.070863	0.044492	0.0529615	0.237367	0.248439	0.156587
TESPA1	0.135823	0.174129	0.0541215	0.325165	0.10695	0.0802799	0.0418955	0.0364126	0.0201685
PKIB	13.3311	17.1393	14.369	14.4043	12.2489	13.9303	45.8694	50.5549	48.6935
CDKN2D	3.87638	3.65377	3.10235	3.97106	4.2513	2.75079	13.0919	13.6814	12.1754
C3orf55	0.134161	0.0970204	0.0463046	0.120379	0.0913143	0.103796	0.392962	0.34436	0.0776938
TMEM59L	1.8877	2.94933	2.18001	1.45484	2.25427	1.56389	8.00901	6.65239	7.21531
C15orf26	0.567814	0.145289	0.307049	0.0868496	0.508282	0.158176	0.0130817	0.232717	0.150735
OTOR	0.0560558	0.0610144	0.167384	0.180016	0.165113	0.147935	0.0147997	0	0.0334375
ATP2B3	0.238748	0.179416	0.235759	0.166482	0.264331	0.223494	0.810107	0.787649	0.74468
CCDC42	0.173766	0.0727318	0.112164	0.0538002	0.0328483	0.0492202	0	0	0
CORO7-PAM16	3.68e-19	4.05e-10	0.0550744	1.99e-12	0.158448	0.135288	0.144727	0.142948	0.0577889
ERVFRD-1	0.0741409	0.0597374	0.062778	0.0266174	0.0800306	0.0669777	0.275888	0.244364	0.136011
RP11-178L8.4	2.39e-09	0.0818855	0.0442679	1.51e-17	0.0524807	3.49e-09	0.0852215	0.149431	2.28e-09
KCTD19	0.0535135	0.0934503	0.13382	0.0290187	0.104687	0.00726943	0.0789469	0.37745	0.180803
GNAO1	8.45407	8.30019	10.6369	9.76053	10.2005	9.19499	34.0695	36.1481	29.6851
NUAK2	0.805461	0.627369	0.662831	0.565206	0.707048	0.696865	2.32282	2.2238	2.47596
DCHS2	2.01114	1.89391	1.7557	2.05975	1.80708	2.07209	7.06407	6.49495	6.82371
AQP12A	0.0249717	0.0182447	0	0.0245356	0.0446948	0.0123424	0	0	0.0125728
FSD1	1.93747	1.67267	2.01684	1.7327	1.90259	1.57875	7.01223	6.26995	5.73042
AQP12B	0.0246727	0.0180244	0	0.0242361	0.0441527	0.0121964	0	0	0.0124242
PDE6H	0.0570333	0.126967	0	0.171793	0.153958	0.0868761	0	0.0460583	0
RP11-796G6.2	0.110693	0.124475	0	0.056407	0.199861	0.0572585	0	0	0.0586869
AC002472.13	0.00394444	0.0717402	0.0225085	0.0245007	0	0	0.0651906	0.0137632	0.0230947
FAM27D1	0.0940204	0.0134245	0.0178797	0.0119726	0.136108	0.170837	0.0242991	0.346413	0.164211
FCN3	0.0559636	0.0204956	0.0469588	0	0.0479224	0	0.10022	0	0.0283293
C3orf36	0.0484789	0.031599	0	0	0.0389166	0.0141689	0.0127548	0.0296379	0.0144053
SERAC1	3.15777	3.67527	2.79558	4.03385	3.46325	3.37909	12.409	11.7361	11.9796
NAV3	4.73906	4.37711	4.37604	4.2776	4.3809	4.88599	14.9228	16.4742	15.5066
KBTBD12	0.00270015	0.00581485	0.00861987	0.00504684	0	0	0	0.00404598	0
SHC4	0.260339	0.445875	0.461623	0.330229	0.43364	0.324334	1.37182	1.11801	1.65516
IGSF23	1.07528	1.20995	2.1158	0.614178	0.481605	1.21038	0	0	0
TXNRD3NB	0.203482	0.161895	0.115706	0.0876478	0.510177	0.0886678	0.0800275	0.0940545	0.136005
FP15737	1.19e-17	5.9e-06	1.72e-05	6.63e-06	3.17e-06	2.02e-05	1.05e-05	2.88e-06	3.03e-06
TRPV5	0.0251805	0.0108767	0.00953121	0	0.0201692	0.0448292	0.0286753	0.0110902	0.0113853
MS4A6E	0.06172	0.0689036	0.0791571	0.140025	0.0416942	0	0	0	0
AL590452.1	0.0302558	0.0737527	0.0935833	0.0548499	0.0303298	0.121032	0.0297062	0.0229814	0.0223594
TULP2	0.235222	0.169649	0.295999	0.0990258	0.766132	0.0900203	0.220735	0.152951	0.175756
GUCY2D	0.00787736	0.0382275	0.0533076	0.0567586	0.0157666	0.0170552	0.00511392	0.00592243	0.0230823
SLC18A3	0.458976	0.44884	0.41924	0.482193	0.436729	0.346592	1.62498	1.54173	1.30624
KCNC2	0.18086	0.162772	0.213107	0.135277	0.142655	0.162749	0.564155	0.629432	0.562346
MUC6	0.0261622	0.0300108	0.0106943	0.014021	0.0151119	0.0505469	0	0.00521305	0
KIF3A	4.38939	4.96632	4.47074	4.68816	5.11228	5.32242	16.0791	17.622	16.4491
ABCG1	1.97323	1.68028	1.80529	1.76858	1.88651	1.73473	6.35758	6.45489	5.73309
SYNGR4	0.0371571	0.0816654	0.273539	0	0	0.05539	0.149434	0.0732789	0.112863
AKAP4	0.00519604	0.0393638	0.0923949	0.0263239	0.0347502	0.052414	0.088133	0.175714	0.167194
IGSF22	0.0168154	0.00724825	0.0124029	0.019366	0.0314041	0.00484831	0.0697743	0.0555364	0.0393634
EGF	0.251811	0.252274	0.252325	0.41038	0.256204	0.324792	1.04058	1.09821	0.970033
GUCA1C	0	0.0628404	0.054421	0.0301375	0	0.032312	0.105088	0	0.028976
C5AR2	0.0594876	0.0116847	0.102144	0.0351333	0.0941004	0.0627091	0	0	0
KCNK16	0.0657981	0.103274	0.055491	0.0396703	0.124337	0.0199135	0	0	0
GRIK1	1.01598	1.06035	1.05871	1.15934	1.02204	1.25277	3.70751	3.69875	3.91476
CTB-102L5.4	0.410509	0.0869586	0.205151	0.125569	0.181095	0.432158	0.119438	3.01e-73	0.115267
RNF182	1.46041	1.70198	1.34038	1.53314	1.50128	1.68526	5.42338	5.4675	5.39781
EYA1	1.13293	1.5245	1.34576	1.45421	1.48761	1.53817	5.13206	5.07525	4.53001
ATP2B2	0.0935721	0.20357	0.203795	0.194788	0.163883	0.123601	0.692985	0.593482	0.587346
C19orf35	0.0117784	0.0445672	0.0508737	0.0255477	0.0471921	0.017072	0.0153607	0	0
GCNT6	0.0299058	0	0.0701125	0.0659208	0.14825	0.125248	0	0.0442332	0.0426708
FAM71F1	0.0280197	0.0405672	0	0.0151199	0.041653	0	0	0.0158855	0
COL17A1	0.613518	0.616513	1.11779	0.686881	0.607823	0.637672	2.32228	2.30825	2.15152
SPRR2A	0.0310014	0	0	0.0469008	0.0418877	0.0474856	0.0428688	0.159729	0.00971723
ATL1	2.37422	2.3014	2.047	2.40624	1.69827	2.45372	7.94469	7.68843	7.54836
CHST4	0.00729619	0.0158056	0.00873394	0.0105753	0.0337055	0	0.057285	0.0321511	0.0323362
ATP8A2	2.23835	2.06838	2.14961	2.30814	1.89172	2.64071	7.67739	7.84459	6.91103
IGFN1	0.744352	0.602421	0.78089	0.605715	0.826241	0.515792	2.5663	2.44636	2.36443
RBM14-RBM4	0.14277	0.497424	0.172834	0.587334	0.166524	0.406498	0.115378	0.0617474	0.128907
DRD5	0	0.0069442	0.0158558	0	0.00857506	0.0093145	0	0.0194396	0.0283834
C19orf80	0.163263	0.149482	0.441639	0.129987	0.0783056	0.134621	0.439208	0.1003	0
RASGRP1	0.551665	0.674152	0.510391	0.556476	0.572413	0.441527	1.99378	1.68828	1.86087
FAM219A	5.31311	4.47246	5.44777	4.88542	5.71865	4.15809	18.0458	17.8874	16.2738
TMOD4	0.0547645	0.0734112	0.101112	0.117716	0.202901	0.0200167	0.0241157	0.0419847	0
FJX1	5.50414	5.10796	5.94762	5.55389	6.06529	5.01542	20.0984	18.9792	18.2006
FAM221B	0.0101514	0.0157088	0.012512	0.0146581	0.00677632	0.0220323	0.0541378	0.0435034	0.0074569
TCN1	0.546488	0.42599	0.409953	0.390707	0.427782	0.543174	1.67076	1.87867	1.48823
RGS7	0.583532	0.528311	0.661751	0.658092	0.80304	0.43783	2.01053	2.01242	2.28563
BTG2	17.6405	18.5303	19.2981	18.5617	19.5302	19.1639	65.0757	62.9229	60.4405
PAGE4	0.246856	0.212996	0.490118	0.196117	0.319707	0.402868	1.63702	0.868649	0.519205
ZFP28	1.7244	1.86369	1.74752	1.92104	1.86034	2.29729	6.32475	6.44202	6.04005
DNAJC6	2.22929	2.33705	2.39817	2.52191	2.36344	2.46898	8.77332	7.80194	7.33289
ITGAD	0.0148279	0.0239788	0.0319162	0.0106796	0.00989169	0.00534801	0	0	0
ANKRD6	4.6204	4.78912	4.85594	5.26409	4.98235	4.90784	15.9381	17.189	15.4952
SLC28A2	0.0923727	0.136851	0.091232	0.274628	0.288282	0.151828	0.00803595	0.0279536	0.00907087
WDR86	1.11318	0.915024	0.838828	0.986598	1.05819	0.644216	3.43567	3.35895	3.1483
MLLT11	19.6573	20.7978	20.1638	19.3492	20.327	20.6171	66.2682	67.8541	66.8495
HSPA2	1.90372	1.88482	1.859	1.90867	1.92212	1.6985	6.14348	6.38466	6.04681
DKFZP434H0512	0.0189504	0.0136654	0.0312017	0.00914107	0.0168762	0.0366566	0.107197	0.0286867	0.0744652
NR1I3	0.0328156	0.0925372	0.074065	0.255698	0.134563	0.185237	0.0305369	0.0355162	0
KLF15	0.445634	0.405687	0.441383	0.457838	0.336736	0.339937	1.53694	1.37405	1.30326
DNAH7	0.110356	0.193069	0.143164	0.192351	0.179986	0.355027	0.778671	0.511014	0.410373
SV2A	5.20235	4.9055	4.98048	5.04856	5.5455	4.6054	17.3725	17.0571	15.9868
AADACL4	0.0103666	0.0112714	0.0128811	0	0	0.0151712	0.0273165	0.0476238	0.0154273
BHLHA15	0.232569	0.034864	0.328974	0.193651	0.104507	0.117384	0	0	0
KLHDC7B	0.32772	0.203747	0.269239	0.22939	0.225378	0.15084	0.827144	0.898555	0.773054
NOV	1.93776	2.06923	2.08072	1.77004	1.6987	1.90476	6.43279	6.58727	6.73107
PLA2G4D	0.00814867	0.0307619	0.0100282	0.023491	0.0217476	0.0117652	0	0	0
[truncated: 1,036 more rows]

## Sheet: Figure 4
Figure 4
Panel b
		# of 2-D cysts/well
	TSC2+/+	TSC2+/-	TSC2-/-
Exp 1	0	1	4
	0	0	3
	0	0	6
	0	0	4
Exp 2	0	0	2
	0	0	5
	0	0	3
	0	0	4
	0	0	2
Panel d
		# of organoid cysts/well
	TSC2+/+	TSC2+/-	TSC2-/-
Exp 1	0	0	60
Exp 2	0	10	60
Exp 3	0	0	80
Exp 4	0	10	56
Panel g					Panel h
Average LTL intensity values					RNAseq PKD1 expression in FPKM
Position	TSC2+/-	TSC2-/-				TSC2+/+			TSC2+/-			TSC2-/-
0	118	3			85.0242	80.8281	89.8159	73.8246	87.9608	67.6069	95.2594	92.5276	88.3305
1	104	2
2	99	1
3	136	1
4	157	1.5
5	173.257	1.34
6	193.32	0.06
7	213.74	1
8	160	3
9	149	5
10	163	3
11	175	2
12	175	0
13	172	2
14	199	1
15	229	2
16	213	2
17	199	3
18	204	2
19	227	4
20	245	2
21	249	1
22	251	3.364
23	244	2
24	235	2.66
25	244	4.88
26	237	2
27	231	3
28	238	3
29	252	3
30	242	4
31	251	4
32	250	3
33	241	5
34	240	10
35	233	14
36	225	2
37	220	0
38	216	4
39	210	2
40	204	0
41	213	11
42	199	27
43	217	30
44	205	8
45	210.657	15
46	213.66	21
47	230.92	24
48	236	44
49	216	94
50	205	119
51	206	210
52	211	223
53	223	204
54	200	134
55	170	173
56	166	111
57	166	88
58	168	109
59	192	147
60	180	116
61	130	153
62	117	138
63	169	186
64	149	130
65	147	173
66	172	209
67	168	186
68	184	240
69	162	182
70	180	167
71	199	105
72	191	73
73	215	71
74	240	49
75	225	31
76	232	60.648
77	243	66.04
78	241	70.6
79	231	73.34
80	225	73
81	208	101.2
82	202	141
83	195	154
84	161	138
85	187	108
86	188	80
87	224	48
88	219	49
89	202.352	23
90	203.36	22
91	208.6	47
92	221.4	46.364
93	243	36.06
94	223	29.24
95	225	21
96	231	52
97	215	70
98	201	89
99	176	135
100	199	186
101	149	203
102	197	166
103	149	142
104	196	183
105	175	227
106	209	197
107	217	227
108	192	111
109	188	133
110	196	165
111	192.222	170
112	191.02	150
113	212.56	86
114	172	103
115	220	77
116	216.772	68
117	198.56	47
118	226.48	30
119	196	41
120	221	79
121	209	96
122	228	87
123	222	88
124	229.172	80
125	235.36	59
126	248.1	24
127	248.06	21
128	249	38
129	244.151	34
130	246.02	18
131	244.06	8
132	241	5
133	245	0
134	234	1
135	234	2
136	248	0
137	246	5
138	200	14
139	181	29
140	192	48
141	183.515	27
142	164.16	40
143	148.08	22
144	131.46	45
145	107.84	28
146	91.84	39
147	121.82	34
148	107.46	38
149	116.9	17
150	100	42
151	125	12
152	118	8
153	123	9.657
154	212	11.3
155	232	29.5
156	245	28.76
157	213	14.1
158	198	6.36
159	176	3.68
160	189	2.06
161	204	2
162	217	3
163	9	3
164	4	3
165	2	4
166	7	4
167	14	3
168	16	5
169	65	10
170	35	14
171	25	2
172	28	0
173	27	4
174	13	2
175	9	0
176	4	8
177	4	5
178	4	0
179	2	1
180	2	2
181	1.793	10
182	3.98	14
183	4.06	2
184	2	0
185	0	4
186	0	2
187	3	0
188	4	1
189	11	3
190	13	5
191	17	3
192	23	2
193	27	0
194	13	2
195	7	1
196	9	2
197	8	2
198	23	3
199	53	2
200	74	4
201	105	2
202	66	0
203	9	4
204	2	2
205	2	0
206	0	3.68
207	5	2.06
208	14	2
209	14	3
210	25	3
211	54	3

## Sheet: Figure 5
Figure 5
Panel c
Graft size in mm
				TSC2+/+								TSC2+/-								TSC2-/-
Day 0	632	762	602	478	594	663	543	492	584	793	645	602	566	688	621	464	947	783	884	998	691	604	935	736
Day 7	1078	1129	1904	973	1293	1087	1130	1004	1194	921	1409	991	1246	1092	961	936	1939	2325	2137	2216	1867	2182	1732	2046
Day 14	2039	1925	2311	1595	2883	1984	2248	1962	1861	1627	2206	2486	2173	2098	2124	1996	3864	3785	3896	4733	3107	3165	3340	3274
Panel g
TSC2-/- graft vascular density
Day 0	2.5	4.6	3.1	5.8
Day 3	23.6	17.9	28.3	30.7
Day 7	51.7	44.2	45.7	67.9
Panel l
Average number of Ki67+ cells
	AML cells	cyst TECs
Graft 1	6.7	41.7
Graft 2	4.5	35.6
Graft 3	8.3	47.5
Graft 4	6.2	52.9

## Sheet: Figure 6
Figure 6
Panel b
TSC2-/- xenograft diameter mm
Day 0	2864	4176	4653	3087	2982	5470	5102	4989
Day 3	1967	1928	2865	1804	1024	2306	2172	2456
Day 7	997	1064	1340	1211	969	1136	1285	907
Panel d
Average % CASP3+ AML cells in TSC2-/- organoid xenograft sections
		Treated				Non-treated
Day 0	1.2	3.7	2.7	1.8	0.9	1.3	0.5	1.9
Day 3	22.7	10.4	18.4	15.3	1.4	0.8	1.8	1.2
Day 7	53.9	67.8	45.2	29.6	1.6	0.3	0.9	1.1
Panel f
Serum Cyt C (pg/mL) in RNU rats carrying TSC2-/- organoid xenografts
		Treated				Non-treated
Day 0	23.4	34.6	18.2	22	15.7	29.4	36.9	23.1
Day 3	118.5	94.6	126.2	132.4	21.9	12.6	26.7	12.6
Day 7	483.9	510.5	376.6	398.8	18.6	13.2	12.5	8.3
Panel h
Average % TUNEL+ AML cells in TSC2-/- xenograft scetions
		Treated				Non-treated
Day 0	0.4	1.4	1.3	0.7	0.8	0.5	1.1	1.3
Day 3	10.4	9.7	5.8	8.9	1.4	0.7	0.3	1.8
Day 7	46	38.2	50.1	37.6	0.5	2.1	0.6	1.8

## Sheet: Figure 7
Figure 7
Panel a
CDKN1A FPKM
TSC2 +/+ (n=3)	TSC2 +/- (n=3)	TSC2 -/- (n=3)	kidney AML (n=28)	Normal kidney (n=8)
8.43715	7.36787	52.9025	42.9118	8.91157
7.96275	8.39394	49.7617	32.0113	55.9249
8.14157	7.65354	46.6335	145.61	16.4861
			107.689	108.814
			71.1726	175.645
			279.219	10.9115
			76.969	7.28006
			117.41	23.2672
			52.0599
			173.505
			81.3926
			99.2856
			23.8612
			59.1329
			177.971
			162.441
			58.3178
			191.364
			114.941
			118.525
			167.804
			115.851
			311.454
			212.604
			204.047
			278.156
			79.19
			172.034
Panel b
	BLCA	BLCA	BLCA	BLCA	BLCA	BLCA	BLCA	BLCA	BLCA	BLCA	BLCA	BLCA	BLCA	BLCA	BLCA	BLCA	BLCA	BLCA	BLCA	BLCA	BLCA	BLCA	BLCA	BLCA	BLCA	BLCA	BLCA	BLCA	BLCA	BLCA	BLCA	BLCA	BLCA	BLCA	BLCA	BLCA	BLCA	BLCA	BLCA	BLCA	BLCA	BLCA	BLCA	BLCA	BLCA	BLCA	BLCA	BLCA	BLCA
	TCGA-BL-A0C8-01A-11R-A10U-07	TCGA-BL-A13I-01A-11R-A13Y-07	TCGA-BL-A13J-01A-11R-A10U-07	TCGA-BL-A3JM-01A-12R-A21D-07	TCGA-BL-A5ZZ-01A-31R-A30C-07	TCGA-BT-A0S7-01A-11R-A10U-07	TCGA-BT-A0YX-01A-11R-A10U-07	TCGA-BT-A20J-01A-11R-A14Y-07	TCGA-BT-A20N-01A-11R-A14Y-07	TCGA-BT-A20O-01A-21R-A14Y-07	TCGA-BT-A20Q-01A-11R-A14Y-07	TCGA-BT-A20R-01A-12R-A16R-07	TCGA-BT-A20T-01A-11R-A14Y-07	TCGA-BT-A20U-01A-11R-A14Y-07	TCGA-BT-A20V-01A-11R-A14Y-07	TCGA-BT-A20W-01A-21R-A14Y-07	TCGA-BT-A20X-01A-11R-A16R-07	TCGA-BT-A2LA-01A-11R-A18C-07	TCGA-BT-A2LB-01A-11R-A18C-07	TCGA-BT-A2LD-01A-12R-A20F-07	TCGA-BT-A3PJ-01A-21R-A220-07	TCGA-BT-A3PK-01A-21R-A220-07	TCGA-BT-A42E-01A-11R-A23W-07	TCGA-BT-A42F-01A-11R-A23W-07	TCGA-C4-A0EZ-01A-21R-A24X-07	TCGA-C4-A0F0-01A-12R-A10U-07	TCGA-C4-A0F1-01A-11R-A034-07	TCGA-C4-A0F6-01A-11R-A10U-07	TCGA-C4-A0F7-01A-11R-A084-07	TCGA-CF-A1HS-01A-11R-A13Y-07	TCGA-CF-A27C-01A-11R-A16R-07	TCGA-CF-A3MF-01A-12R-A21D-07	TCGA-CF-A3MH-01A-11R-A20F-07	TCGA-CF-A3MI-01A-11R-A20F-07	TCGA-CF-A47S-01A-11R-A23W-07	TCGA-CF-A47T-01A-11R-A23W-07	TCGA-CF-A47V-01A-11R-A23W-07	TCGA-CF-A47W-01A-11R-A23W-07	TCGA-CF-A47X-01A-31R-A23W-07	TCGA-CF-A47Y-01A-11R-A23W-07	TCGA-CF-A5U8-01A-11R-A28M-07	TCGA-CF-A5UA-01A-11R-A28M-07	TCGA-CU-A0YN-01A-21R-A10U-07	TCGA-CU-A0YO-01A-11R-A10U-07	TCGA-CU-A0YR-01A-12R-A10U-07	TCGA-CU-A3KJ-01A-11R-A21D-07	TCGA-CU-A3QU-01A-11R-A22U-07	TCGA-CU-A3YL-01A-11R-A22U-07	TCGA-CU-A5W6-01A-11R-A28M-07
CDKN1A	1532.67	3192.96	7548.85	1518.86	11093.1	2907.77	13264.5	1826.01	6839.11	2986.73	7198.97	6217.17	9496.72	3668.88	2567.63	1791.56	6209.6	1031.74	3047.35	1860.42	5451.85	7846.15	7626.39	7544.94	1752.73	2479.28	11776.5	7611.69	4302.02	11909.1	1419.82	1689.01	3644.84	6317.57	11401.6	2149.24	9604.08	5945.28	3141.41	9773.95	8482.56	1725.65	8901.05	8670.03	4148.51	6376.04	10456.1	5691.63	2889.82
[truncated: 2,411 more columns]

## Sheet: Supplementary Figure 1
Supplementary Figure 1
Panel b
	TSC2+/+
		No RA	Plus RA
Average # of glomeruli/well		2.3	4.3
		2	3.5
		2.5	4.5
		1.5	6

## Sheet: Supplementary Figure 3
Supplementary Figure 3
Panel a
GPDH FPKM							GUSB FPKM						RPL19 FPKM
	TSC2 +/+ (n=3)	TSC2 +/- (n=3)	TSC2 -/- (n=3)	Kidney AML(n=28)	Normal kidney (n=8)		TSC2 +/+ (n=3)	TSC2 +/- (n=3)	TSC2 -/- (n=3)	Kidney AML(n=28)	Normal kidney (n=8)		TSC2 +/+ (n=3)	TSC2 +/- (n=3)	TSC2 -/- (n=3)	Kidney AML(n=28)	Normal kidney (n=8)
	1391.79	1374.56	1465.47	1728.68	1006.78		22.1485	21.5641	18.1914	23.7385	22.8001		1547.42	1538.3	845.654	1123.92	827.477
	1303.84	1438.7	1415.53	1181.33	660.417		21.1334	22.1998	16.9278	11.0247	16.059		1371.88	1574.07	849.302	861.444	758.857
	1397.14	1281.21	1342.68	1567.3	1020.97		21.7007	22.488	16.9123	15.8736	18.2205		1452.78	1408.22	768.926	1088.33	880.085
				1284.89	787.568					16.8219	14.4331					753.192	660.44
				2337.36	930.793					42.3367	16.9483					1810.3	780.277
				802.249	572.461					24.1119	12.6456					612.883	683.381
				1183.92	627.812					18.9415	15.76					782.278	772.169
				979.059	471.706					16.1012	11.9625					560.113	692.985
				1268.88						21.2759						750.045
				2918.87						14.5094						977.846
				2525.22						11.545						995.593
				1613.7						18.1181						1297
				1910.67						12.2176						1180.04
				1408.51						18.9285						1467.21
				2208.7						14.1091						492.769
				2057.36						15.155						700.472
				1345.33						9.98489						566.914
				1411.39						13.4038						511.754
				1575.44						10.6301						647.705
				787.973						16.9258						633.037
				1496.89						22.013						1183.48
				1131.98						16.3027						677.087
				1697.89						15.016						847.647
				1712.11						19.9875						878.235
				1098.72						14.3703						553.447
				1502.53						16.2824						769.56
				1213.26						21.1407						576.348
				691.672						12.8766						588.744

## Sheet: Supplementary Figure 4
Supplementary Figure 4
Panel a
GPDH FPKM						RPL19 FPKM						GUSB FPKM
TSC2 +/+ (n=3)	TSC2 +/- (n=3)	TSC2 -/- (n=3)	kidney AML (n=28)	Normal kidney (n=8)		TSC2 +/+ (n=3)	TSC2 +/- (n=3)	TSC2 -/- (n=3)	kidney AML (n=28)	Normal kidney (n=8)		TSC2 +/+ (n=3)	TSC2 +/- (n=3)	TSC2 -/- (n=3)	kidney AML (n=28)	Normal kidney (n=8)
1391.79	1374.56	1465.47	1728.68	1006.78		1547.42	1538.3	845.654	1123.92	827.477		22.1485	21.5641	18.1914	23.7385	22.8001
1303.84	1438.7	1415.53	1181.33	660.417		1371.88	1574.07	849.302	861.444	758.857		21.1334	22.1998	16.9278	11.0247	16.059
1397.14	1281.21	1342.68	1567.3	1020.97		1452.78	1408.22	768.926	1088.33	880.085		21.7007	22.488	16.9123	15.8736	18.2205
			1284.89	787.568					753.192	660.44					16.8219	14.4331
			2337.36	930.793					1810.3	780.277					42.3367	16.9483
			802.249	572.461					612.883	683.381					24.1119	12.6456
			1183.92	627.812					782.278	772.169					18.9415	15.76
			979.059	471.706					560.113	692.985					16.1012	11.9625
			1268.88						750.045						21.2759
			2918.87						977.846						14.5094
			2525.22						995.593						11.545
			1613.7						1297						18.1181
			1910.67						1180.04						12.2176
			1408.51						1467.21						18.9285
			2208.7						492.769						14.1091
			2057.36						700.472						15.155
			1345.33						566.914						9.98489
			1411.39						511.754						13.4038
			1575.44						647.705						10.6301
			787.973						633.037						16.9258
			1496.89						1183.48						22.013
			1131.98						677.087						16.3027
			1697.89						847.647						15.016
			1712.11						878.235						19.9875
			1098.72						553.447						14.3703
			1502.53						769.56						16.2824
			1213.26						576.348						21.1407
			691.672						588.744						12.8766
Panel d
ENO2 FPKM
	kidney AML (n=28)	Normal kidney (n=8)
	3.81656	0.973268
	6.43476	3.5785
	7.10507	1.60572
	4.60363	3.03133
	23.0825	1.9787
	17.2748	2.44564
	4.73146	4.13073
	4.855	2.49174
	0.637128
	2.81925
	3.79317
	35.5755
	14.1319
	41.3973
	5.7898
	11.4851
	12.7696
	4.86646
	6.60541
	1.80865
	53.3369
	4.35362
	5.18522
	5.55717
	3.42275
	12.3426
	8.05727
	37.1889

[truncated: 4 more sheets: Supplementary Figure 5, Supplementary Figure 6, Supplementary Figure 7, Western Blot gels]
